# Supplementary material for: Single-cell measurement of plasmid copy number and promoter activity
Source: Nat Commun. 2021 Mar 5;12:1475. doi: 10.1038/s41467-021-21734-y (PMC7935883; doi:10.1038/s41467-021-21734-y)
Supplement: Supplementary file 4 — Source Data [file 41467_2021_21734_MOESM4_ESM.xlsx]

## Sheet: Figure 1d
		rep1	rep2	rep3
	pSC101	3.63	3.56	3.42
	ColE1	16.95	17.72	19.17
	pUC	57.64	66.93	59.71
	p15A	8.91	9.97	9.53

## Sheet: Figure 1e
		pSC101	p15A	ColE1	pUC
		2	9	21	8
		4	14	22	84
		2	11	22	13
		1	7	12	53
		2	2	21	25
		9	5	17	5
		3	2	6	31
		18	8	3	61
		2	0	30	22
		4	12	18	28
		5	0	11	43
		7	4	16	47
		4	8	11	31
		2	14	14	213
		2	14	17	19
		4	24	18	22
		1	16	1	40
		3	16	22	27
		5	14	26	0
		2	6	10	50
		4	8	15	60
		14	3	17	22
		2	5	13	94
		11	14	11	14
		0	5	5	51
		6	6	32	27
		2	55	14	66
		10	9	15	48
		1	0	14	34
		16	11	9	78
		2	2	32	31
		1	10	17	176
		2	4	17	27
		2	13	26	119
		5	9	20	48
		1	4	49	19
		10	6	29	53
		3	5	20	26
		8	7	14	80
		2	8	8	25
		1	6	15	177
		3	2	24	65
		4	5	12	107
		4	6	17	17
		2	1	7	24
		1	5	8	9
		5	5	12	78
		6	11	15	24
		2	9	19	107
		4	4	52	24
		3	10	11	12
		1	7	28	21
		1	26	14	14
		2	8	7	149
		3	9	2	26
		1	18	15	137
		2	3	11	83
		5	30	17	13
		1	3	15	22
		0	12	11	40
		3	9	3	69
		1	7	19	34
		1	4	22	14
		3	18	7	52
		5	15	16	20
		3	11	10	52
		11	2	6	76
		7	5	21	98
		1	3	2	44
		1	5	14	78
		2	3	13	68
		1	9	0	56
		1	11	20	89
		3	19	1	92
		5	31	22	98
		2	11	19	27
		2	9	21	39
		8	7	12	58
		7	10	9	30
		2	10	13	30
		1	33	8	47
		2	11	17	117
		2	8	12	21
		9	29	7	39
		18	10	11	103
		0	18	6	12
		1	1	1	45
		2	10	11	48
		7	8	7	30
		2	9	15	49
		2	2	9	140
		5	10	7	48
		1	4	8	15
		1	4	2	56
		3	8	6	212
		7	1	12	115
		0	13	6	234
		5	12	19	45
		1	11	15	181
		1	2	7	42
		1	3	1	12
		3	3	3	18
		5	3	14	12
		5	4	37	23
		19	18	10	74
		5	6	7	14
		1	18	26	38
		13	33	14	33
		6	10	26	50
		2	2	13	97
		4	8	14	83
		4	5	22	20
		5	12	18	14
		1	2	4	58
		2	15	19	21
		0	6	3	28
		3	6	7	23
		2	4	31	3
		0	11	16	55
		35	6	54	54
		1	14	29	23
		6	0	11	59
		3	6	13	12
		3	6	2	21
		2	25	16	298
		0	4	24	158
		3	0	10	21
		4	4	17	18
		10	20	17	4
		1	5	28	91
		4	26	16	72
		1	19	8	50
		0	8	12	99
		2	12	11	81
		2	3	11	24
		3	5	15	8
		4	5	19	65
		4	7	7	12
		2	7	14	11
		2	6	2	31
		1	22	21	44
		2	16	4	22
		3	10	35	268
		1	8	14	8
		2	8	6	18
		3	9	32	124
		3	1	22	31
		1	6	33	62
		7	5	18	29
		1	6	15	17
		3	4	13	11
		2	9	6	29
		6	8	5	48
		1	16	17	28
		5	3	29	17
		1	9	12	46
		4	7	3	68
		4	22	21	10
		6	8	21	59
		2	1	26	7
		4	6	16	119
		6	4	8	24
		2	2	7	23
		1	1	24	26
		0	3	5	120
		7	27	5	1
		1	4	25	7
		2	3	29	54
		6	6	6	53
		2	2	16	14
		1	9	8	125
		3	5	30	45
		3	1	10	49
		3	6	14	69
		2	7	14	39
		4	6	13	58
		0	5	36	32
		1	3	2	64
		3	4	44	98
		4	1	15	55
		2	12	29	107
		3	3	27	79
		1	8	13	93
		2	2	3	94
		6	15	14	13
		4	4	8	36
		1	15	18	34
		2	6	13	26
		1	3	3	58
		1	1	13	80
		1	3	14	34
		1	3	22	89
		2	2	8	16
		1	7	18	35
		4	7	9	51
		2	2	10	88
		1	31	20	28
		1	4	15	32
		1	3	7	32
		2	4	5	20
		5	12	19	55
		1	9	62	75
		9	2	6	50
		1	9	6	63
		2	4	27	125
		2	11	14	26
		2	3	14	24
		2	5	29	22
		0	11	19	18
		1	4	6	27
		9	9	12	66
		6	2	5	31
		5	1	25	202
		7	4	13	91
		1	4	14	19
		1	3	5	11
		6	1	21	39
		3	11	11	60
		2	3	14	0
		3	13	3	42
		1	5	15	18
		1	1	19	7
		4	6	6	13
		2	6	7	31
		2	4	9	94
		2	2	21	121
		3	6	6	48
		6	1	19	23
		4	4	4	56
		1	9	16	20
		2	2	68	47
		1	1	75	107
		0	6	26	114
		0	2	10	82
		3	8	15	24
		3	11	36	67
		15	1	16	17
		1	12	23	54
		1	3	17	11
		3	2	27	4
		0	2	1	16
		4	4	2	48
		4	19	9	62
		2	5	19	56
		2	3	19	24
		4	2	3	65
		2	4	11	52
		4	2	20	101
		3	6	17	35
		3	6	7	32
		2	4	11	41
		4	7	18	87
		4	12	9	115
		6	3	13	70
		2	2	8	105
		1	3	5	12
		3	3	22	92
		1	12	8	52
		3	8	19	113
		1	9	17	114
		0	2	11	46
		1	3	14	106
		2	9	33	47
		1	14	15	19
		3	21	27	4
		2	6	8	66
		1	5	29	47
		5	0	11	58
		17	0	9	192
		0	4	9	47
		3	4	3	89
		2	3	1	168
		4	0	15	73
		3	0	11	78
		5	0	7	113
		6	2	0	135
		1	0	10	5
		1	3	57	39
		0	4	11	106
		0	1	6	29
		1	0	13	46
		28	6	12	90
		0	30	33	232
		17	2	29	97
		3	6	22	44
		1	10	64	160
		3	7	20	78
		1	9	1	73
		16	13	17	113
		2	2	6	9
		3	1	30	105
		0	4	4	10
		1	3	19	13
		3	6	14	71
		3	36	15	146
		6	6	17	23
		3	21	24	40
		1	6	13	36
		0	2	12	137
		2	15	15	183
		3	1	2	82
		0	6	5	13
		2	14	11	31
		3	2	21	86
		7	3	8	44
		2	5	10	7
		1	23	12	19
		2	4	16	99
		2	35	26	55
		1	5	0	36
		1	5	18	137
		0	0	19	36
		0	1	4	59
		3	5	7	65
		1	12	5	12
		3	6	30	44
		4	3	9	2
		1	7	21	4
		6	8	12	21
		2	14	11	2
		3	3	21	0
		1	9	23	48
		4	10	9	11
		3	8	20	203
		6	8	16	30
		4	4	29	42
		1	11	37	185
		1	4	16	74
		1	2	14	22
		1	8	7	67
		4	4	15	9
		3	4	28	7
		0	7	17	83
		8	1	11	15
		3	9	17	61
		3	2	15	80
		1	11	3	34
		1	3	11	43
		25	1	20	91
		2	4	5	6
		2	2	7	71
		2	2	5	126
		1	10	17	75
		1	10	3	25
		3	12	21	17
		1	8	82	90
		1	6	4	472
		2	8	1	67
		20	15	4	59
		2	18	7	14
		1	13	14	64
		12	13	1	31
		3	9	11	59
		4	8	8	46
		1	9	10	27
		1	4	5	156
		1	16	3	65
		5	30	12	55
		1	4	14	33
		4	10	18	64
		1	13	32	71
		2	4	14	23
		4	6	4	19
		3	29	17	30
		3	8	6	4
		5	13	8	93
		1	10	55	96
		2	14	11	31
		0	10	9	31
		2	12	9	53
		6	9	10	2
		3	6	17	54
		1	16	9	24
		6	8	17	47
		2	11	13	42
		6	20	10	118
		0	4	18	59
		5	0	13	165
		2	9	4	34
		2	53	31	49
		1	11	9	18
		3	8	12	13
		1	2	20	13
		1	8	10	125
		0	4	11	1
		3	4	10	35
		1	5	2	91
		3	10	20	8
		4	17	23	65
		1	2	9	58
		2	8	8	20
		5	15	14	68
		4	17	7	14
		2	26	21	27
		1	32	1	17
		5	7	15	17
		1	6	5	5
		2	2	6	13
		2	4	8	73
		0	8	10	70
		3	4	8	33
		4	3	8	21
		2	2	20	270
		2	1	6	84
		1	1	12	69
		0	4	17	13
		2	5	11	80
		0	10	11	24
		1	6	25	24
		0	9	2	29
		1	9	11	17
		1	8	21	84
		0	5	9	77
		3	28	27	46
		3	1	30	37
		0	17	21	16
		2	11	6	20
		2	4	15	23
		1	4	30	27
		1	4	62	43
		2	26	22	10
		1	8	4	5
		2	13	3	70
		5	6	22	178
		1	10	10	93
		1	7	2	41
		1	0	7	87
		0	7	11	6
		2	21	59	72
		1	22	43	18
		14	10	13	122
		3	7	9	65
		1	4	19	53
		5	4	15	23
		0	16	22	138
		1	17	17	23
		0	3	67	64
		1	1	27	11
		2	20	17	51
		1	7	39	31
		5	6	40	6
		2	3	16	55
		5	26	14	19
		6	8	14	34
		2	7	16	182
		5	8	10	72
		6	7	26	51
		4	4	10	135
		0	8	18	50
		1	8	5	33
		0	3	44	52
		1	1	17	28
		5	6	12	15
		2	3	17	32
		1	3	25	32
		1	7	20	34
		2	12	24	3
		1	5	16	10
		0	57	8	59
		1	6	3	78
		1	3	17	49
		2	50	20	30
		1	4	16	43
		1	2	25	278
		2	11	19	246
		1	12	18	15
		1	11	2	2
		6	1	12	11
		2	8	13	25
		3	6	8	25
		1	10	8	21
		0	2	4	39
		2	20	21	27
		4	14	35	46
		1	5	13	18
		6	13	7	29
		3	1	21	30
		4	6	26	84
		2	40	1	46
		1	17	15	21
		1	13	19	31
		2	0	26	32
		2	12	8	69
		2	7	22	4
		0	4	46	69
		2	7	9	152
		1	19	8	19
		1	6	52	83
		1	7	10	77
		0	10	27	8
		0	7	78	0
		1	7	9	41
		5	41	14	49
		4	19	20	95
		5	17	23	26
		0	16	27	67
		2	5	33	57
		2	5	8	147
		1	2	34	23
		2	7	16	24
		1	14	31	28
		2	1	22	104
		1	2	26	22
		1	5	11	12
		0	6	29	101
		1	6	27	37
		1	2	8	116
		1	7	25	41
		5	1	11	85
		3	10	28	110
		1	11	9	37
		2	62	29	16
		2	13	9	21
		1	3	18	40
		1	3	0	49
		0	9	9	22
		3	9	23	107
		1	10	26	79
		2	7	24	40
		3	17	10	8
		2	28	2	45
		4	13	78	25
		3	0	16	58
		2	1	16	39
		9	3	29	113
		2	3	34	29
		4	8	11	64
		1	62	15	90
		1	13	16	13
		6	9	9	443
		4	14	9	55
		1	0	22	64
		2	6	26	8
		2	26	20	116
		2	13	16	263
		1	0	3	308
		0	34	40	193
		1	6	53	31
		1	0	24	65
		1	8	1	269
		0	9	56	36
		5	6	4	57
		1	4	28	173
		3	2	49	80
		2	1	19	17
		1	14	46	75
		3	16	3	39
		3	12	20	164
		0	2	18	48
		4	4	22	68
		2	13	43	180
		5	8	25	57
		0	2	13	158
		1	11	0	26
		2	9	9	47
		7	7	25	56
		3	9	19	187
		6	6	19	117
		7	15	20	45
		2	7	21	51
		31	7	18	49
		4	25	37	35
		1	3	14	144
		6	6	20	357
		3	16	26	27
		1	8	27	41
		3	14	19	368
		3	14	42	36
		4	19	20	81
		12	40	59	60
		3	11	60	55
		4	5	14	61
		3	6	19	61
		6	5	12	38
		7	9	21	145
		6	3	22	116
		5	4	4	64
		4	2	32	230
		12	32	19	460
		23	9	15	332
		2	3	16	175
		5	7	6	187
		3	4	21	51
		2	2	18	233
		12	31	25	326
		9	4	11	116
		7	13	19	84
		8	0	37	69
		3	6	24	127
		7	18	12	86
		4	2	31	31
		2	16	41	4
		5	14	18	29
		4	1	46	119
		5	4	26	12
		7	2	16	25
		10	29	20	83
		3	6	30	88
		8	3	7	60
		4	3	16	131
		2	11	14	20
		16	4	9	129
		2	1	12	60
		2	11	18	10
		7	9	20	80
		4	16	22	88
		3	4	13	22
		2	129	12	53
		1	51	16	10
		6	1	11	158
		6	5	20	49
		10	1	10	33
		1	3	21	149
		6	4	10	41
		4	4	35	89
		1	8	12	207
		9	2	19	10
		4	4	5	3
		2	16	18	25
		3	8	25	45
		4	8	20	90
		1	8	40	63
		5	2	7	8
		0	7	14	111
		5	11	22	30
		2	4	8	49
		7	2	9	48
		2	6	13	55
		6	3	17	74
		1	10	17	14
		2	6	27	66
		3	5	0	11
		5	20	7	41
		3	12	16	30
		3	8	13	37
		7	3	28	22
		2	4	17	68
		3	12	19	28
		1	7	20	60
		1	6	10	43
		6	22	17	25
		8	4	9	98
		3	5	28	50
		2	18	27	90
		1	43	5	69
		1	16	7	315
		2	7	14	36
		5	2	9	52
		6	4	11	28
		3	8	17	10
		2	3	26	29
		2	23	24	62
		7	9	20	53
		2	13	22	52
		2	3	5	16
		6	6	41	187
		6	7	2	30
		5	18	10	37
		2	6	17	62
		5	9	10	51
		12	6	16	43
		12	3	8	67
		4	1	18	20
		2	4	28	88
		4	7	21	0
		7	5	14	12
		5	22	24	41
		2	9	14	55
		5	1	16	57
		3	10	8	9
		1	16	9	81
		10	3	0	269
		3	6	11	8
		2	8	9	30
		2	15	9	23
		1	5	25	108
		4	13	21	43
		2	3	26	19
		2	10	20	45
		4	13	26	75
		6	2	18	168
		6	10	16	35
		3	4	17	55
		8	5	7	13
		4	6	6	28
		4	8	6	57
		3	5	11	78
		6	6	9	2
		26	9	6	130
		17	19	8	66
		2	6	5	42
		3	9	16	60
		1	2	9	45
		3	25	23	18
		5	17	80	130
		7	16	0	62
		7	28	3	113
		1	9	10	56
		5	3	10	7
		3	4	20	73
		7	21	12	56
		3	9	1	5
		10	0	6	48
		3	7	9	57
		2	10	27	115
		6	21	26	29
		4	5	11	37
		5	9	20	35
		8	13	23	0
		3	0	19	47
		3	1	14	95
		2	18	12	26
		4	1	22	47
		2	2	16	44
		7	6	27	24
		6	17	10	53
		1	9	13	73
		4	2	5	208
		4	16	13	58
		6	6	8	79
		1	2	5	221
		2	3	5	68
		2	15	18	42
		6	9	26	77
		3	13	16	37
		5	5	6	14
		10	12	9	16
		0	2	61	5
		5	8	20	14
		5	7	6	38
		1	5	4	120
		10	8	0	223
		31	5	17	15
		7	8	19	113
		2	0	16	34
		7	17	17	2
		6	17	43	23
		5	25	22	47
		0	13	7	37
		2	3	14	40
		4	20	12	62
		14	10	14	21
		4	6	23	22
		1	19	6	51
		3	18	14	55
		5	11	7	18
		2	12	5	59
		5	25	19	40
		6	6	34	5
		4	2	6	51
		2	13	8	54
		3	13	9	84
		5	44	10	53
		1	5	31	1
		2	5	2	8
		4	24	22	120
		1	6	15	11
		2	9	30	9
		1	10	18	20
		1	0	18	73
		4	3	13	41
		7	6	6	71
		4	1	3	17
		2	12	11	23
		1	15	10	19
		3	35	27	32
		6	2	9	51
		6	6	15	40
		4	13	14	20
		2	7	3	10
		8	10	11	98
		4	16	10	33
		2	4	9	8
		2	6	14	122
		6	1	10	12
		5	3	21	27
		2	16	19	43
		1	4	4	77
		8	10	17	55
		6	62	13	46
		3	8	0	52
		1	2	16	0
		3	13	42	71
		1	15	0	41
		3	12	12	21
		2	4	15	73
		8	1	11	136
		4	12	6	72
		8	6	9	48
		6	4	14	44
		2	5	5	30
		5	17	20	190
		4	3	1	133
		1	0	5	37
		10	0	11	85
		6	3	21	53
		4	2	16	29
		6	8	19	18
		8	7	5	3
		21	6	7	76
		5	2	14	19
		4	6	13	39
		5	5	27	45
		3	26	16	12
		3	18	9	19
		5	17	9	37
		5	7	7	84
		0	2	4	8
		18	2	10	65
		1	27	7	47
		6	25	17	43
		7	9	7	69
		3	6	8	29
		3	6	19	7
		2	6	7	43
		6	5	5	36
		5	5	20	19
		5	6	23	15
		4	0	2	27
		3	5	27	83
		4	13	13	58
		2	35	14	7
		3	6	11	19
		1	7	23	150
		3	2	10	50
		1	3	10	42
		1	4	6	44
		1	3	14	61
		3	6	6	49
		0	9	19	37
		5	2	6	165
		7	13	18	303
		7	15	6	7
		1	11	4	63
		1	3	31	0
		6	2	21	72
		2	4	3	17
		5	3	10	62
		1	10	17	32
		1	42	7	91
		8	14	12	100
		10	0	2	17
		1	16	30	92
		1	9	6	42
		1	4	11	28
		0	5	27	10
		2	6	11	43
		2	4	105	15
		2	5	17	15
		1	3	18	9
		3	4	14	49
		6	11	8	36
		6	4	0	79
		2	6	28	44
		2	6	19	57
		3	16	29	24
		2	5	13	1
		6	1	7	66
		2	3	7	11
		3	3	39	35
		4	5	18	89
		2	3	37	94
		0	7	18	39
		5	2	0	68
		3	7	33	28
		3	4	16	121
		4	12	11	11
		1	1	13	32
		3	2	21	20
		6	25	10	27
		2	9	6	105
		2	5	12	49
		2	0	5	83
		2	1	3	16
		1	1	21	29
		2	12	17	12
		3	15	17	52
		4	9	55	24
		4	4	15	59
		5	6	54	7
		4	10	10	65
		4	6	23	15
		2	2	3	46
		2	8	12	33
		3	9	25	21
		5	1	21	9
		1	3	10	23
		4	6	19	47
		5	1	19	5
		17	2	20	22
		1	9	15	19
		4	4	21	15
		2	3	44	156
		4	2	4	28
		5	7	30	37
		1	15	23	38
		6	0	30	42
		4	7	64	77
		14	4	32	86
		4	1	29	21
		5	1	7	33
		2	5	12	66
		4	4	26	41
		1	7	6	159
		5	8	23	32
		3	21	9	227
		1	3	9	22
		1	11	43	18
		6	0	13	2
		2	3	16	7
		3	2	2	65
		2	4	12	13
		3	5	35	16
		6	2	13	8
		2	2	24	39
		1	50	9	56
		2	9	58	6
		2	4	3	0
		6	1	4	5
		2	2	30	51
		1	18	15	17
		2	5	10	6
		2	1	8	27
		4	5	18	17
		3	4	12	19
		3	32	20	14
		3	4	6	45
		1	10	19	29
		2	10	21	37
		8	6	21	10
		1	41	30	58
		6	1	24	5
		1	9	96	30
		2	2	19	21
		4	4	1	9
		5	14	7	124
		5	8	13	73
		25	11	17	98
		3	3	12	23
		3	7	5	11
		2	5	18	124
		1	2	107	2
		4	2	10	2
		1	2	7	59
		6	1	27	49
		7	8	31	147
		2	10	15	145
		1	3	21	113
		2	15	39	409
		1	8	17	40
		2	3	11	38
		2	4	34	95
		3	1	18	69
		4	12	10	315
		2	27	3	81
		2	6	12	43
		1	5	6	35
		2	2	47	44
		4	2	28	75
		2	4	25	53
		2	2	6	142
		4	6	25	58
		1	7	9	249
		3	4	51	16
		4	3	19	20
		4	6	20	27
		3	7	35	0
		0	9	5	19
		1	11	20	47
		1	5	6	34
		4	5	6	83
		1	7	10	9
		4	11	16	143
		1	4	7	110
		1	3	10	194
		4	0	13	286
		0	4	17	21
		15	3	17	70
		1	2	13	18
		6	5	17	96
		4	17	17	52
		2	7	16	289
		2	8	36	168
		2	20	2	76
		2	6	9	121
		2	49	26	176
		6	1	17	83
		2	4	8	148
		2	8	44	20
		3	5	10	31
		1	17	20	51
		7	1	17	54
		1	8	17	28
		10	0	6	62
		2	2	17	7
		2	3	16	115
		0	4	18	84
		3	7	18	44
		2	3	17	31
		2	4	46	66
		1	1	18	175
		12	2	20	54
		0	0	18	63
		7	4	14	15
		3	7	23	87
		2	5	28	126
		2	1	21	364
		6	18	13	26
		1	15	41	21
		1	3	42	14
		4	3	11	62
		1	1	22	23
		0	11	1	150
		1	0	29	279
		1	5	21	97
		5	0	25	43
		4	3	15	89
		1	11	9	158
		10	1	7	46
		4	2	3	46
		4	5	10	24
		2	2	15	51
		4	2	5	195
		5	5	12	65
		4	9	17	33
		2	3	8	8
		3	12	9	23
		1	2	12	43
		0	1	30	198
		2	2	15	65
		1	12	30	119
		4	12	45	84
		7	14	13	209
		5	2	15	67
		1	4	9	61
		1	19	12	35
		2	3	35	40
		4	12	7	61
		1	7	14	52
		5	3	33	34
		3	0	21	73
		0	15	25	110
		4	1	21	109
		2	18	8	105
		3	5	6	50
		5	0	12	40
		2	3	19	42
		3	3	29	85
		2	6	13	46
		4	1	18	55
		5	14	20	49
		3	4	33	52
		23	15	9	64
		3	9	11	23
		2	5	12	139
		5	0	22	98
		0	3	9
		2	8	15
		3	3	22
		3	11	31
		4	0	71
		1	1	20
		2	6	40
		3	3	12
		5	6	72
		3	2	27
		0	14	20
		0	1	12
		1	13	34
		2	2	9
		4	3	1
		9	11	48
		1	6	16
		4	6	13
		3	8	11
		2	2	16
		1	15	24
		2	2	20
		1	4	34
		2	8	12
		5	17	9
		6	0	22
		6	6	19
		7	2	18
		5	0	15
		1	11	34
		5	5	28
		4	12	16
		2	2	16
		6	14	15
		2	6	16
		4	2	23
		4	4	33
		5	6	15
		0	30	25
		8	16	25
		2	9	38
		0	11	30
		4	44	28
		0	13	5
		0	5	12
		1	5	18
		6	7	106
		6	20	0
		1	9	51
		5	4	32
		2	11	39
		2	7	41
		3	3	59
		3	4	19
		2	8	20
		1	8	14
		0	13	15
		1	16	35
		4	8	37
		2	4	27
		1	12	14
		1	9	19
		2	5	5
		1	14	16
		3	20	43
		1	12	16
		4	12	13
		3	19	0
		4	4	24
		1	34	17
		3	11	24
		2	4	14
		1	7	11
		2	1	7
		5	2	10
		3	11	8
		4	3	45
		2	27	24
		2	10	16
		2	9	10
		1	8	10
		2	42	28
		3	1	13
		1	61	11
		3	6	19
		3	6	30
		5	4	15
		1	8	34
		2	3	7
		1	9	27
		7	3	9
		6	18	30
		3	2	32
		3	8	22
		5	1	13
		7	5	6
		3	5	7
		1	16	12
		7	3	4
		2	11	20
		0	8	10
		2	39	8
		5	3	22
		12	6	8
		1	2	9
		12	13	36
		3	8	15
		2	9	9
		0	9	19
		5	4	28
		15	4	20
		2	6	15
		1	0	28
		5	4	7
		2	2	9
		1	3	14
		6	18	7
		4	10	36
		1	14	40
		3	11	12
		3	4	7
		2	2	15
		6	5	17
		13	7	10
		7	7	27
		2	6	6
		1	4	10
		2	7	28
		4	11	11
		4	47	17
		2	4	11
		1	14	12
		7	3	9
		0	34	22
		5	7	7
		1	11	18
		3	3	7
		1	8	36
		0	2	28
		0	0	17
		4	8	25
		1	15	29
		3	16	37
		6	5	14
		2	25	22
		12	0	11
		1	2	13
		1	16	12
		2	6	9
		0	5	12
		2	13	19
		5	63	64
		1	5	19
		1	1	12
		1	3	4
		1	10	21
		6	12	15
		1	5	15
		4	10	15
		3	75	30
		1	19	21
		4	5	28
		4	5	3
		4	8	6
		3	3	24
		2	2	19
		1	11	23
		3	12	15
		2	5	17
		0	7	10
		1	9	9
		2	8	16
		4	3	13
		3	9	15
		3	8	12
		0	14	25
		1	5	16
		2	13	4
		3	2	7
		4	1	21
		1	4	19
		0	14	19
		3	5	5
		1	5	7
		1	21	27
		2	1	21
		1	6	15
		4	12	21
		2	11	18
		1	5	26
		0	0	21
		2	8	13
		1	13	24
		1	4	72
		5	2	40
		6	7	4
		3	3	20
		2	5	48
		2	3	19
		2	4	17
		2	54	17
		2	16	15
		4	10	14
		5	5	70
		2	37	11
		4	9	21
		2	6	18
		8	4	20
		4	11	19
		1	9	91
		0	1	21
		3	13	34
		4	5	18
		2	12	25
		4	10	14
		3	4	9
		1	17	12
		4	3	22
		1	18	35
		1	3	16
		1	1	19
		3	9	21
		2	3	25
		5	4	12
		2	9	18
		4	8	12
		2	0	19
		5	6	12
		2	11	15
		4	7	24
		2	3	15
		2	2	12
		4	5	43
		3	7	9
		6	2	10
		4	6	15
		2	19	2
		3	10	2
		10	5	25
		3	4	18
		10	3	36
		1	10	13
		5	3	10
		4	16	16
		4	0	12
		4	9	23
		2	5	10
		1	11	6
		5	8	27
		5	0	19
		3	0	17
		5	13	23
		1	20	13
		3	8	13
		1	6	9
		4	18	14
		7	4	6
		3	47	11
		1	3	6
		4	12	14
		3	39	25
		4	23	9
		8	6	17
		3	36	19
		1	5	3
		10	12	11
		1	6	20
		7	10	22
		5	2	1
		3	13	19
		2	13	21
		2	5	16
		7	6	14
		6	11	12
		1	8	32
		2	4	22
		0	9	11
		4	3	12
		3	7	10
		4	7	32
		5	6	19
		10	0	12
		9	5	17
		33	8	6
		2	5	11
		6	5	4
		8	3	21
		4	3	17
		7	22	29
		3	2	9
		8	4	6
		3	11	9
		4	3	14
		6	9	26
		2	7	14
		5	10	15
		4	26	13
		3	3	13
		3	5	138
		1	0	18
		2	3	23
		5	10	16
		2	4	7
		1	4	8
		1	8	20
		1	5	77
		3	4	7
		3	5	13
		6	5	24
		4	3	14
		1	5	5
		5	11	22
		2	9	5
		3	1	8
		5	9	18
		3	20	11
		2	2	14
		6	1	8
		7	0	12
		2	29	4
		2	2	10
		5	10	11
		4	5	1
		4	22	19
		9	3	8
		37	6	12
		3	12	5
		9	4	24
		6	11	14
		8	7	14
		6	8	10
		5	14	15
		3	6	7
		7	0	8
		4	1	15
		1	5	8
		2	2	12
		3	3	31
		6	4	18
		1	5	9
		6	11	10
		6	6	16
		3	9	10
		3	28	9
		6	6	11
		9	4	19
		4	23	15
		2	6	1
		6	5	3
		2	19	20
		9	22	21
		2	5	23
		6	2	9
		4	7	9
		2	12	9
		2	6	1
		3	2	31
		4	3	0
		3	20	13
		6	2	15
		7	0	6
		1	4	4
		3	17	12
		8	5	12
		8	2	23
		3	10	11
		5	3	15
		7	12	11
		11	0	31
		2	10	7
		2	6	6
		8	3	19
		3	11	24
		2	6	9
		4	12	2
		3	1	9
		5	6	16
		6	2	9
		3	6	3
		2	0	15
		7	5	10
		2	4	27
		1	5	55
		1	10	12
		2	13	15
		3	1	4
		3	13	4
		3	12	11
		1	6	19
		8	2	49
		3	14	15
		4	10	28
		6	6	17
		1	3	27
		4	3	41
		29	1	13
		6	3	38
		1	5	8
		33	8	17
		4	21	3
		5	0	7
		7	1	40
		3	5	3
		2	5	11
		2	10	22
		4	10	10
		2	2	9
		7	8	1
		3	7	19
		8	2	15
		2	8	2
		4	4	18
		2	21	4
		4	4	8
		1	6	20
		4	4	12
		3	4	18
		5	5	17
		6	8	4
		3	8	8
		4	8	8
		2	4	16
		4	5	7
		6	5	16
		2	7	1
		5	2	23
		3	22	11
		8	11	10
		3	3	20
		3	8	2
		5	1	5
		2	17	23
		3	25	5
		15	15	10
		1	2	7
		0	7	11
		2	7	22
		5	1	7
		4	3	5
		1	6	12
		3	6	29
		5	9	13
		4	5	15
		4	2	10
		4	8	6
		4	0	12
		3	6	21
		2	12	4
		3	6	10
		8	6	4
		3	13	19
		1	1	7
		2	6	14
		5	3	10
		4	13	8
		1	10	19
		2	16	29
		3	1	4
		1	8	2
		0	6	87
		4	16	36
		12	15	12
		7	10	53
		5	12	23
		2	7	19
		0	3	15
		12	1	7
		8	0	33
		2	2	28
		3	4	32
		4	4	17
		5	1	10
		1	19	23
		4	3	11
		6	4	2
		6	5	54
		2	3	25
		5	12	8
		2	0	6
		2	16	25
		4	9	15
		5	2	27
		0	5	19
		4	2	12
		3	8	32
		4	0	38
		2	7	32
		6	2	42
		5	18	30
		0	10	7
		9	3	13
		2	2	28
		2	7	23
		6	15	20
		2	4	30
		3	5	52
		2	4	3
		1	0	54
		2	3	10
		5	2	72
		2	2	21
		4	8	0
		7	0	9
		2	17	18
		3	2	33
		2	4	2
		3	0	66
		2	4	14
		1	7	18
		1	1	10
		1	0	25
		2	4	18
		7	10	133
		35	7	155
		3	3	46
		6	2	9
		0	2	20
		8	1	6
		2	2	14
		8	2	7
		2	4	11
		3	5	34
		3	7	1
		2	12	10
		2	3	13
		4	5	13
		3	11	26
		6	27	28
		1	1	32
		1	1	3
		3	3	0
		2	4	18
		10	8	31
		4	10	22
		11	14	32
		5	0	37
		0	4	19
		4	7	2
		2	5	19
		6	9	25
		13	1	21
		11	10	10
		9	5	26
		2	12	19
		3	1	29
		1	22	7
		2	5	17
		9	5	53
		2	5	8
		2	5	27
		2	9	27
		8	1	12
		2	6	10
		8	4	9
		6	4	14
		0	7	19
		13	8	6
		2	1	22
		2	1	7
		2	7	31
		3	3	28
		3	4	56
		1	2	3
		1	1	0
		1	12	0
		2	4	19
		2	5	12
		4	6	20
		5	5	1
		5	10	7
		2	5	27
		5	2	2
		2	5	30
		2	7	35
		4	7	24
		2	16	17
		1	6	7
		3	2	4
		2	3	26
		4	7	32
		0	3	59
		3	0	5
		5	2	9
		4	2	12
		2	7	3
		3	5	52
		5	4	30
		7	3	35
		0	4	11
		0	3	8
		4	1	10
		3	0	14
		3	0	3
		1	2	29
		2	3	8
		5	2	5
		2	6	31
		3	5	8
		4	3	12
		2	3	19
		4	7	21
		3	2	14
		1	2	10
		4		8
		2		29
		4		26
		3		34
		6		13
		3		16
		2		27
		1		13
		3		8
		18		9
		3		33
		1		36
		1		20
		4		21
		6		29
		1		7
		2		35
		3		13
		1		29
		11		24
		14		34
		1		3
		1		4
		4		16
		3		11
		1		39
		2		27
		4		15
		1		34
		2		11
		21		21
		2		15
		6		12
		1		6
		1		23
		2		27
		2		4
		2		31
		8		6
		4		21
		6		35
		5		94
		1		7
		4		14
		5		40
		2		4
		4		11
		2		2
		2		32
		0		44
		4		13
		5		22
		5		10
		6		17
		2		24
		3		20
		2		16
		3		19
		3		11
		1		121
		1		21
		1		14
		2		13
		2		58
		2		17
		4		28
		2		43
		5		8
		3		23
		4		6
		3		47
		3		11
		3		15
		1		24
		3		39
		1		22
		5		0
		1		7
		2		5
		1		30
		2		15
		4		8
		3		14
		5		33
		1		21
		5		7
		2		34
		6		20
		3		14
		6		38
		4		38
		6		22
		1		21
		2		3
		2		12
		3		8
		5		9
		2		3
		2		4
		2		11
		1		9
		7		9
		2		14
		2		12
		1		16
		3		11
		8		13
		0		17
		3		110
		1		4
		3		9
		5		23
		2		11
		5		13
		3		15
		5		45
		5		24
		6		38
		6		63
		1		53
		3		24
		2		84
		4		1
		3		36
		6		20
		3		12
		2		22
		2		16
		7		136
		6		24
		2		44
		3		7
		2		10
		6		13
		2		7
		3		25
		1		24
		4		48
		3		9
		6		8
		2		35
		6		2
		1		4
		1		12
		2
		5
		6
		3
		0
		5
		3
		2
		3
		2
		5
		5
		3
		1
		5
		9
		2
		4
		5
		5
		3
		5
		3
		1
		2
		2
		4
		4
		6
		3
		4
		2
		6
		3
		1
		2
		4
		1
		8
		4
		6
		3
		0
		2
		1
		2
		1
		3
		4
		5
		4
		2
		3
		0
		4
		5
		4
		1
		5
		5
		5
		7
		2
		0
		1
		5
		9
		1
		4
		2
		3
		16
		2
		3
		2
		3
		7
		2
		5
		3
		0
		6
		2
		3
		1
		4
		1
		0
		2
		1
		4
		4
		4
		5
		2
		5
		2
		5
		1
		2
		4
		2
		2
		3
		1
		3
		1
		1
		3
		0
		2
		2
		3
		3
		3
		2
		3
		1
		5
		3
		2
		4
		1
		2
		3
		2
		5
		2
		0
		1
		1
		2
		1
		6
		2
		1
		1
		4
		2
		1
		0
		7
		2
		3
		3
		1
		1
		7
		14
		3
		3
		1
		1
		1
		6
		4
		4
		4
		5
		5
		3
		2
		4
		3
		0
		3
		2
		3
		6
		11
		3
		2
		1
		1
		1
		3
		2
		1
		2
		2
		7
		3
		5
		5
		1
		4
		5
		0
		1
		1
		1
		1
		1
		1
		5
		5
[truncated: 575 more rows]

## Sheet: Figure 1j
		rep1	rep2	rep3
	Ptac 0	0.725289	1.11811	0.951288
	Ptac 10	2.3704	2.60843	3.29996
	Ptac 20	7.37069	8.27196	7.43212
	Ptac 40	20.5845	20.2039	19.1818
	Ptac 100	58.6306	69.2772	65.0163
	Ptac 1000	278.095	261.657	266.126
	PA1	509.424	517.983	535.074
	PJ23119	298.971	325.337	242.086
	Pm1	2.78336	2.54621	1.83637
	Pm2	0.65972	0.96093	0.41573
	Pm3	127.313	118.728	127.867
	PJ23101	78.6471	75.0085	78.5979

## Sheet: Figure 1k
	Time(min)	rep1	rep2	rep3
	0	64.2658	67.6407	65.8565
	4	39.4675	44.4008	44.0419
	10	25.3069	23.1173	25.7174
	20	15.0032	15.8445	13.2994
	60	2.6565	1.48848	2.44244

## Sheet: Figure 2b
Plasmid copy number	Transcript copy number		Plasmid copy number	YFP		Transcript copy number	YFP
22	11		14	2843784		98	2355304
51	37		6	974506		13	1063018
5	8		22	3394782		7	1643005
7	101		5	1014966		34	1316766
6	8		10	1093176		52	2544760
5	98		10	1218938		42	957950
15	22		4	1102864		9	650868
16	44		9	834741		48	752008
7	68		5	771498		107	1230398
3	7		4	504470		67	987624
4	15		14	1670163		53	1049428
1	28		2	1324400		49	998478
21	109		7	996984		63	736840
10	17		8	796280		5	951552
3	38		4	1442132		30	1091790
7	14		0	1197429		99	868362
15	212		17	1750245		8	1013360
4	19		8	1028398		93	1295504
10	56		23	1413918		149	2613536
2	11		3	1398348		7	1118628
2	19		2	755725		50	1567965
3	2		1	906475		57	1097280
4	69		8	911436		25	739542
3	0		0	1441341		50	650690
5	24		13	3144602		5	955210
4	0		5	819672		32	1715294
5	37		8	1493877		46	1385208
4	125		4	623445		47	427458
5	5		9	972772		250	1384460
1	0		19	2146590		42	984368
12	55		15	1109926		75	1389330
8	66		9	2413152		17	1113194
24	6		11	1024100		0	1648360
15	158		0	536445		36	1020315
1	4		9	1182454		76	1417680
4	44		7	887334		33	1537140
6	67		8	967212		98	936960
4	81		11	1011012		27	1467084
20	30		5	761888		12	890190
17	109		1	562093		98	2420722
3	26		10	2147210		27	738752
4	12		12	942921		149	960466
4	6		9	2560250		28	1238250
6	19		19	1302664		16	1003896
0	41		5	904176		106	875140
2	8		19	1125040		58	1403883
5	107		8	977754		71	852000
5	61		11	1259622		69	545013
3	17		32	4623489		0	811580
11	64		11	1359099		40	986400
2	51		14	1666370		98	1490300
12	30		8	1100798		23	880384
4	3		9	1533074		21	1013022
0	0		7	1418400		0	879540
6	72		1	1001784		0	646908
12	47		10	1292303		9	1150327
11	38		9	767852		155	1560966
4	76		8	1107288		4	755725
1	16		17	1128673		29	1460864
7	185		12	1280353		130	1747558
2	142		12	2290616		82	1231412
12	90		3	1095042		18	1263168
2	2		5	1216230		68	648125
25	24		1	1091825		47	716375
7	113		39	1910304		84	668935
3	28		1	1118628		28	1067885
6	81		2	937536		61	1272022
6	3		3	1574902		57	522554
5	22		7	1340416		120	642244
5	141		12	2469544		37	551274
49	55		6	938492		39	543582
9	88		6	1799022		40	676350
4	89		16	1526540		60	1549968
1	3		13	2319489		142	1062180
2	33		5	581049		20	848892
7	30		17	1617481		139	2179422
9	85		15	1924109		18	977562
10	98		3	920754		110	653940
5	21		1	733502		124	1917651
6	23		15	761932		67	1413678
3	9		8	1021500		19	1032396
2	216		6	1199104		13	220651
4	34		8	1096161		21	1073638
5	67		8	1425382		4	683388
6	142		25	3964390		4	1090609
3	44		8	1420356		180	1514375
6	59		4	1218824		43	1113723
8	11		3	666212		10	821964
3	10		4	625240		23	950257
7	148		5	826680		0	919664
6	18		4	984345		155	1367305
4	22		4	1627974		16	895680
8	90		6	1917432		157	2562151
2	19		0	245740		201	1214946
18	143		14	1107230		37	1416765
1	50		6	1517961		9	716850
0	6		10	3036555		36	1098804
10	34		4	1991253		275	2702215
2	4		9	804992		4	987345
24	2		4	930345		75	3114300
10	47		11	1192968		60	903650
7	18		10	818571		146	1498112
4	3		4	951465		23	1570790
10	97		4	1231412		27	893196
1	90		15	1613745		213	2603302
3	2		7	1516069		19	656950
1	0		6	1111320		186	884570
3	10		9	1533648		4	937536
9	108		10	1310568		4	1031031
6	27		2	804016		108	986492
3	20		12	2229050		70	1149888
31	32		7	964080		55	1050840
42	210		7	1841554		129	1060479
1	43		8	1345986		9	1134813
8	3		7	1126862		115	1011012
7	122		3	744642		31	948000
3	14		12	1094600		69	926192
12	46		22	1170190		120	1616472
9	129		4	768118		6	1670949
2	49		12	1632540		50	1070384
4	9		2	819192		47	1370940
3	2		13	2644818		84	674928
5	121		1	563904		24	1162483
1	94		5	947980		8	597863
4	2		30	1425792		81	2606896
6	125		11	1424000		49	1533074
12	40		3	1334580		25	672441
13	196		6	966994		68	1014966
7	36		0	687314		25	932425
6	135		6	573870		11	725580
0	27		3	697454		4	674421
3	133		13	1360724		65	2140144
7	12		1	1095684		0	943092
9	166		6	895097		61	1008216
93	57		2	988427		103	1425382
9	13		9	1364111		68	1401686
8	64		7	1394350		86	908844
23	32		9	1091790		9	974916
4	39		4	528060		48	1009406
7	89		2	1003113		21	736253
5	43		7	1266356		5	762011
2	6		17	1012960		19	656127
1	3		10	1592144		65	852904
3	145		0	567768		66	834342
15	57		9	937764		112	874804
6	26		6	1434246		73	1234240
4	27		6	721277		60	703363
4	74		2	933777		14	682222
1	2		34	1573198		70	1337752
3	7		3	787351		6	649392
4	28		9	892175		122	823446
4	155		3	1250308		27	1859052
11	10		9	654500		41	1449243
7	58		8	1246080		0	667008
4	112		7	700040		100	1286296
19	201		7	895680		136	1484352
6	100		38	2192820		8	1520550
1	27		9	1191050		33	578452
3	10		31	740678		26	848736
1	9		0	1023640		27	1068092
5	37		3	714780		58	742672
1	18		12	941985		38	1712620
11	23		11	1672437		56	1167936
4	145		18	985424		89	1573129
15	49		7	887880		28	1389824
4	18		4	1040842		42	756096
3	60		8	846462		32	931914
0	0		1	854920		0	701454
8	137		4	773024		5	967005
12	211		6	1157970		93	1000616
4	27		13	756096		5	628597
10	60		1	1052334		82	1350720
1	17		4	585435		5	836073
8	40		3	785876		134	1526400
5	32		1	1077244		54	1171736
6	28		2	1744350		7	691610
6	43		13	1416765		25	1209768
2	18		1	694076		20	824460
2	5		4	809410		0	2067966
4	81		4	1347672		22	600240
6	47		11	1002040		48	2589786
1	2		1	654668		2	1421664
11	33		2	977562		130	1460460
4	63		5	1096832		119	2149266
1	50		3	1111443		58	1157492
9	14		1	496640		11	2229050
3	9		3	739542		290	967725
10	95		6	1156776		42	1355750
6	179		18	3114300		66	1100798
9	17		9	1274286		0	1275868
6	13		8	1505360		40	1224654
4	76		15	1130382		113	1199188
8	0		12	1616472		7	1572435
31	26		1	1226468		53	1617481
2	4		5	936960		114	1364111
4	29		2	1074450		55	1456672
1	21		16	885456		0	817156
3	84		15	738304		63	2087401
7	12		18	1747558		33	817271
15	0		8	1502222		150	1024686
4	109		3	1458124		49	750922
4	6		17	1692552		0	876363
2	28		1	868725		56	2382023
3	25		6	599488		28	548720
11	75		10	1852788		0	800280
6	10		9	1555036		181	1535596
2	0		4	938672		70	1656824
8	78		6	1172775		119	610740
4	44		11	1031591		115	1394350
0	19		3	2140144		43	603560
0	3		3	926991		9	943245
7	58		18	2007010		15	896459
6	37		20	2527068		94	1186220
4	12		4	1104830		22	1305940
5	14		2	1049428		76	1609275
11	123		4	712656		129	2418878
3	7		10	1541996		124	2054360
4	148		5	2905125		51	1264768
40	27		0	989344		153	1217502
6	59		12	2049576		214	2028888
24	281		9	1274166		121	1244100
11	44		12	1435929		47	3935300
23	266		5	695267		21	993168
2	31		9	916164		121	771498
11	56		2	1137960		71	1271078
10	0		0	803607		42	1427475
4	11		11	1930500		9	616772
8	33		12	763063		166	1932880
14	17		51	2913852		19	1744512
18	167		6	609440		46	625240
19	18		5	1366528		0	576305
3	48		8	652432		55	1141272
14	86		8	1537140		108	801738
24	114		1	1180392		0	646800
42	162		8	851775		43	874706
10	58		11	1741916		14	2656748
6	145		6	901552		47	617400
3	42		12	1567965		18	1076768
6	39		10	1217502		45	1505360
8	57		12	985954		38	961582
11	93		20	1472118		43	1353460
39	74		2	716988		92	1032116
5	41		10	1157492		210	1149625
19	201		3	948498		17	1178117
5	4		4	1138480		0	1016960
13	90		6	512113		14	846090
12	53		5	728893		49	1375440
8	28		0	698436		4	650360
13	95		27	4452525		27	992880
9	55		1	887568		75	1280353
63	125		3	1101821		8	824787
4	52		41	2119395		125	1191762
7	32		2	1494572		25	655200
2	5		8	627555		8	863474
14	216		8	1082000		2	809625
3	86		2	531394		24	1299206
7	22		43	1999480		67	1320921
2	47		26	852000		103	691530
21	73		4	800640		91	1061632
16	6		16	1663875		148	786518
3	96		13	1367674		63	918867
10	51		1	827008		20	1031580
11	134		4	928200		90	1256444
13	141		7	950257		0	851775
18	130		1	572058		55	1191610
13	93		9	1687296		56	1686933
10	98		0	977820		76	1419815
8	57		5	1218752		13	851276
4	2		10	1635840		7	831000
3	73		16	932576		117	1555240
10	90		7	1848096		90	1530121
4	89		3	888096		63	269280
25	72		12	2420722		16	682660
0	144		1	942872		54	1932336
12	114		4	1070928		56	719288
14	85		7	658027		41	1167326
20	151		4	1076768		21	519486
4	23		3	928625		85	1127965
12	217		10	1153040		66	805518
20	61		1	903898		141	662973
11	246		10	2418878		18	598125
7	46		3	1114884		82	1998318
3	97		23	1954372		74	1202880
11	41		13	1508840		21	374880
10	79		2	1168298		143	1387684
3	7		12	3191460		175	1021500
10	32		9	851276		123	2630396
9	24		126	1840715		94	2156264
1	13		4	1526915		116	1810731
5	61		5	1178004		87	1052560
8	123		24	2012721		22	951465
9	12		8	1109968		46	846250
11	41		1	685423		20	1336604
5	37		6	941994		109	718725
3	36		3	658138		103	1501416
4	20		16	2252336		7	955585
23	4		13	1096982		0	838090
5	8		15	735667		53	680676
15	160		7	623599		35	1340164
7	105		12	1141272		50	1071612
3	0		10	1602608		117	1879927
6	99		0	870090		212	1707057
6	34		3	665692		83	1428712
4	101		2	2603302		147	721215
7	19		2	869265		2	805448
12	120		2	877680		73	1707264
5	2		7	2843028		55	1605744
0	3		93	973000		104	1278200
5	18		7	1538976		136	770525
6	80		15	2179422		96	1574902
29	248		5	601350		136	1170190
4	58		7	986400		26	1165824
8	38		2	748432		74	1177502
7	114		13	987624		89	762480
6	73		4	877258		35	1078506
4	30		5	969100		133	763347
11	24		6	798720		46	1008435
4	38		2	918867		20	1517961
38	249		4	1061632		148	2839435
10	11		10	1350720		0	1378630
7	86		16	2118160		30	645975
15	217		8	1129791		4	700448
12	121		1	220651		125	2475360
1	22		14	3581674		0	723816
12	69		1	653940		33	1122472
31	7		0	647520		107	838935
6	45		8	881888		33	968625
2	20		2	875220		79	1533961
4	17		47	1799590		73	1478012
3	104		5	1109670		38	1143100
10	165		2	908676		62	874630
17	97		6	866484		75	807190
0	0		11	1395581		17	654500
9	37		8	858614		84	2280864
10	34		4	912924		162	1136674
2	53		11	1681440		32	1692401
4	40		6	1518020		17	945994
4	102		7	1549968		210	1135345
6	58		5	944500		0	734616
15	246		10	716375		44	1274166
10	184		0	571320		260	942921
6	73		13	1201626		32	1142830
4	3		5	952600		0	744642
15	81		3	694784		49	960395
19	64		5	1112800		34	1252071
22	141		1	687876		39	1150694
8	70		5	1508700		34	1157138
14	103		22	2373795		55	749493
20	231		7	3746496		58	1000708
14	117		10	1316766		86	670615
41	118		88	1843716		98	1082000
6	91		5	1069283		0	915170
3	11		4	1336604		82	864762
24	101		11	929856		25	3746496
6	55		6	873696		23	1185624
11	42		12	1112181		13	831162
3	25		5	1162512		140	1725200
3	103		6	1295504		19	1910832
10	82		4	617924		37	3109136
11	99		8	1160521		53	1101870
1	37		11	1228664		149	1752350
7	76		1	687903		34	1113000
1	20		5	1238250		23	2066436
6	53		7	1191092		24	1161110
4	108		4	793600		69	1162040
7	24		10	1550923		110	809331
4	104		24	1609461		10	788868
9	30		3	600240		8	1082708
6	97		14	1064768		35	1093176
0	0		3	958100		25	680256
1	0		11	1197560		111	1013110
5	68		8	1536240		39	1340416
4	30		9	1856064		3	1576228
8	51		7	1108402		6	868896
2	48		35	2023200		131	2041200
3	54		3	1209768		74	4509060
3	50		0	1315752		18	1212732
2	51		7	713640		73	1700270
6	35		5	1244235		54	1324400
4	29		19	1385208		29	778344
5	190		21	1335092		52	1051682
11	26		2	811134		100	1645438
15	20		1	565268		213	2130237
55	17		7	890190		20	871080
3	75		2	4868976		242	748483
27	123		4	768995		14	623599
2	31		9	1609275		204	1852652
11	62		8	1491875		41	566168
2	140		9	624024		41	1217592
0	0		10	1693329		35	1170675
14	74		1	713310		30	1695690
1	1		11	1056825		53	1324074
2	106		5	1157064		55	1517893
10	96		10	1333917		88	800625
4	32		2	1388240		55	966994
7	122		4	972853		203	1510126
8	109		19	1200199		21	1848096
16	70		0	930784		39	1178800
7	60		9	1009440		27	733798
0	3		13	1052560		116	813280
8	65		5	2132418		31	1388240
3	25		15	1443150		21	694784
8	119		6	875368		88	806078
23	117		4	803022		24	1200629
7	131		12	1324110		262	2081717
20	181		3	760562		54	774390
6	49		8	1647425		97	1494040
8	73		1	809625		17	2705847
2	71		4	1233756		202	735667
6	118		0	465475		28	873696
6	90		4	1332000		136	2117472
1	2		5	1008435		31	1750415
15	50		2	440208		87	1199561
1	227		13	855684		14	1143216
3	44		12	1238160		47	903168
2	26		15	2208624		72	1172917
4	3		32	1932880		8	2563904
22	2		5	873324		240	1700288
3	41		11	1409634		11	1104830
10	18		11	648000		14	1114884
10	228		10	2004096		27	644140
11	77		13	1264768		22	914407
13	37		2	737854		43	1003290
0	0		16	824640		4	743186
0	0		3	1070368		1	926695
1	3		9	945152		15	716988
7	118		7	934752		13	700040
20	127		8	971800		90	1012960
28	21		20	1860802		194	1009440
2	5		4	1090752		49	1667500
11	201		8	898164		238	3324222
4	103		9	801738		12	1091993
3	86		5	864762		57	522774
7	51		6	806760		35	1088170
9	115		3	1215468		31	1098900
7	133		4	1489722		44	1235817
5	2		1	1125275		4	541952
3	31		3	1580528		170	4009200
11	83		5	1252071		37	880752
1	17		6	1596916		3	693712
8	29		16	1594112		36	808704
10	39		6	1184134		39	985954
2	15		11	1570790		64	2525418
8	49		11	1185624		87	1066224
5	0		6	593484		52	1929001
5	34		0	905945		0	812595
9	67		127	2216522		10	984048
14	45		16	1754811		47	1197560
13	24		7	1287200		87	1068550
14	73		3	760984		0	651200
5	43		6	1200595		32	1083350
22	55		62	3934728		57	1381846
4	39		5	1852176		44	590800
3	0		4	1035768		0	1366110
4	11		9	223080		76	568260
2	192		8	1520475		0	751226
12	7		3	1134813		41	935792
4	11		9	1038770		120	2004096
6	41		1	800280		140	1015482
5	67		7	783992		10	920754
3	15		11	1172917		76	692883
9	136		17	1701178		13	1545726
2	4		24	2014272		58	1214460
14	43		2	785169		192	1586484
3	150		7	1256895		51	1247454
1	0		16	1500400		163	1580212
2	74		2	700406		69	1859490
4	3		3	796840		17	1197308
8	61		9	748482		60	1431693
17	91		8	777329		54	1018584
27	10		42	1445220		24	1336448
5	215		10	1067040		0	1370460
15	37		4	967416		101	831511
5	4		7	1060070		18	1690864
4	23		10	1103360		48	887880
12	33		25	1031392		121	1021716
2	47		8	1340790		141	710700
1	6		13	6650019		37	1035252
14	262		3	691610		47	1066165
8	2		2	1023888		38	1218938
11	80		2	693712		51	848265
6	75		40	1868178		40	807615
18	35		5	1022865		0	1280070
5	25		51	1200118		31	1348450
3	3		2	513437		51	2132418
3	44		2	1715476		40	2213085
3	150		3	653830		51	923296
27	276		15	1490750		145	608603
8	7		9	1278046		30	2413152
3	84		42	1149625		46	1399221
27	328		12	1013039		16	986553
4	67		8	1661212		1	593472
1	0		1	752432		78	1776095
7	111		13	752712		76	1781748
8	35		5	1506384		27	513893
7	45		4	523580		8	658138
9	79		9	1271078		28	807742
4	87		2	2191449		9	712656
24	72		10	1495200		50	1013535
9	29		4	1712620		112	1507304
4	98		4	753480		58	987651
5	52		1	1557708		101	1133946
2	7		15	411864		23	604260
6	29		4	935856		46	2916823
19	207		5	592324		44	1100481
0	0		4	1015056		239	1507994
6	143		3	608940		90	687603
3	3		3	1523121		119	1663695
1	0		5	1807808		30	2308788
7	91		5	1005144		74	966591
28	15		3	692883		95	1311300
10	175		13	1678712		104	941340
10	0		1	1031031		2	825000
3	52		10	1198086		0	621312
1	3		4	770814		44	772105
7	55		9	1063127		77	1498530
2	7		3	646344		106	676776
20	53		9	824448		152	1819422
11	246		9	927490		96	1570016
3	5		4	1342818		0	894987
2	36		3	1178800		90	687876
7	162		1	502656		65	924035
1	15		11	998166		22	1533114
0	3		4	679794		28	832832
7	24		5	1952775		61	1111443
6	110		6	2197236		10	1039550
13	161		8	894960		61	1542784
2	0		2	968625		19	1917432
13	126		1	838929		31	773024
13	5		5	1068550		10	1849830
1	47		1	986553		187	1163675
1	2		18	1592544		66	1200595
23	301		7	1015482		98	571256
2	143		1	736578		132	1310568
10	262		10	976353		73	872592
2	0		11	1115768		61	1365840
6	36		0	1137449		144	1675040
4	28		10	782420		107	932480
13	1		5	1694196		248	2065768
8	77		9	806078		10	1182909
3	70		20	541952		301	2852836
2	63		8	1038015		61	1860802
23	24		12	945025		2	713310
7	79		2	871080		151	1559682
3	10		6	734706		83	1401972
9	28		4	881672		71	1109670
6	88		24	4618650		40	1670004
4	8		4	806702		56	2057190
7	107		5	1435917		89	916185
4	62		27	1074275		218	2131530
7	8		5	662973		0	694076
0	63		2	788931		56	916164
0	21		18	1005786		55	947980
0	23		4	2630396		96	1483488
0	103		14	1967160		3	941994
15	55		1	926332		102	1090752
11	35		7	1065676		44	1253085
7	47		10	742672		45	636880
13	67		10	1031580		49	987772
8	3		11	752424		17	1013454
6	30		10	1043468		132	2504533
10	22		13	1716246		116	1661212
15	23		7	1120080		55	1109926
1	52		3	1437943		29	773562
1	149		39	4509060		3	739266
10	70		6	719318		155	984345
13	62		1	916752		0	827008
6	82		9	755695		0	932576
20	178		7	1267805		100	1127049
9	26		6	1600380		328	3860120
8	58		11	1190000		80	3011428
9	18		55	2938280		21	1456908
5	125		7	1028160		44	1228540
8	47		19	1220736		64	917589
3	74		0	565600		113	1592144
3	4		8	1113298		85	1067040
8	68		3	565191		95	1351386
88	17		10	1865301		17	722568
5	42		27	788868		41	822000
19	0		3	1402092		147	938672
9	93		19	2268734		27	935856
9	63		7	1007170		166	1613745
5	154		13	1173744		3	683100
47	25		3	966314		62	967518
6	47		23	3288120		136	821043
5	121		5	1021290		3	680340
66	22		5	808704		2	843540
9	28		3	958272		103	888096
8	66		6	1586676		5	1096982
9	290		0	769600		102	1434648
4	65		5	629945		34	1311234
4	33		2	848265		179	827905
8	0		7	1197860		0	969452
126	0		24	1670949		55	873324
5	27		15	999000		103	1080112
4	29		0	650797		2	863692
1	2		12	1349952		76	677350
1	67		7	921850		55	1246385
5	104		1	625950		99	2359447
6	43		12	1833729		0	285120
65	21		7	1900042		92	1596391
22	55		4	1246385		108	714780
15	89		19	2115771		38	1271550
5	7		15	1284858		49	1146154
7	5		13	1800320		42	840664
5	47		18	824352		32	1922225
8	23		3	837672		91	1282896
1	18		4	1035252		164	2738133
6	86		3	960128		4	255032
17	2		6	1161840		44	1409676
2	54		8	3638712		28	712998
8	146		20	2076215		39	653130
9	18		2	588512		81	967212
8	2		5	743186		33	1429560
8	5		1	1329978		37	1304112
51	4		14	693504		0	872235
2	36		5	838992		28	502590
13	2		8	1293564		12	523580
0	24		11	1285818		48	1625400
4	63		0	285120		97	5327545
3	63		3	1437355		38	940884
19	42		4	1198880		50	762262
1	57		10	2148488		8	878010
2	12		10	1575504		49	644972
9	64		7	1143762		18	687225
3	177		1	1003896		92	1627974
9	49		11	1067885		0	674622
2	101		1	914407		75	1335201
10	2		12	1752350		23	655073
10	16		1	605304		22	752432
13	64		6	1403299		181	1900042
19	0		3	1051682		15	768995
4	61		11	866781		81	1358104
7	31		7	1477503		7	3064152
8	27		0	1155138		31	965888
41	18		11	1078506		13	1011231
4	59		0	520674		201	1090108
5	93		1	903650		86	732535
35	38		7	690800		58	776944
62	193		7	1932336		12	565268
16	55		41	2121704		218	3659866
8	5		9	784242		193	3934728
7	77		12	1000572		50	567768
16	81		6	998478		57	885456
5	242		31	2149358		77	551850
4	46		4	1073580		14	624024
27	72		35	1708224		36	1629110
12	104		10	1375699		38	1573198
43	96		30	1979040		121	1834188
3	202		14	1787090		10	1003356
15	139		2	1572435		79	1465884
12	45		3	792585		221	824640
16	51		24	2729160		47	1506484
5	32		9	1296968		47	497364
19	289		4	882654		27	928200
11	27		9	1777550		170	2321776
7	73		4	1252220		216	1031744
12	216		10	1300607		101	476770
29	0		16	1656824		88	1490112
16	0		32	1507994		7	714917
16	61		7	874008		121	1321902
59	100		2	776230		0	1312740
37	250		6	636880		47	767852
0	89		4	790829		18	1040842
3	70		8	1463139		3	544580
16	52		2	925604		242	1708224
25	146		2	598125		80	3638712
5	45		4	680676		52	1420510
21	121		5	1212732		44	666212
16	69		19	2140068		95	1330420
24	146		5	1378630		30	2057704
8	111		9	967725		0	72600
18	75		3	1237088		3	625950
10	144		6	824200		110	1852788
22	203		2	657836		121	1022865
32	64		13	1422058		106	793760
10	97		1	764000		38	926100
4	56		12	786370		5	2191449
14	105		5	1537380		44	1516069
5	39		6	819000		44	960128
17	71		2	770525		36	1065676
11	10		0	2382023		153	1569888
7	117		22	1421664		157	1408392
6	52		11	2598123		30	1345428
18	54		10	1420510		28	977754
8	104		14	2037698		80	805126
4	146		4	912150		0	765310
16	89		5	916185		12	921375
7	17		9	1388427		42	1237088
28	69		5	967113		86	1143216
23	84		14	2672640		90	1005048
14	93		4	569925		52	1113600
2	55		6	1286296		22	1342352
7	54		2	714917		64	812630
12	149		20	2839435		93	684759
32	7		6	932425		149	1159656
22	13		5	984712		26	1147200
25	55		10	1741704		61	1663875
12	260		34	2308788		68	900280
3	131		11	1209627		64	2268734
5	27		2	3479220		139	1366368
6	8		49	2591400		252	2713000
11	55		4	1152578		30	1079488
11	240		32	1643005		8	802978
4	82		30	2085696		120	1542980
8	93		20	1844976		61	894960
4	75		4	830349		3	882654
34	30		7	1413678		109	2147210
7	51		16	1113000		70	1010600
4	195		10	2006394		184	1225670
17	19		4	366336		59	1792935
1	48		12	1282160		445	6650019
5	217		2	674421		48	1035575
14	37		24	1327842		143	1567608
1	80		12	684634		74	1728996
4	115		6	1031884		156	2076215
34	283		13	1174168		192	696470
1	74		6	891218		11	771750
9	2		13	991380		67	1004292
17	93		1	1586508		71	1102864
35	93		15	1742744		123	648000
6	2		4	800088		15	644436
2	4		3	1024686		83	1342818
8	23		8	907800		6	510921
4	71		17	1365636		43	1111320
3	22		1	568260		30	710698
6	66		8	1776095		45	2334816
2	124		11	1673952		15	1413414
16	130		5	879540		118	886192
2	24		2	765310		33	1289040
2	3		9	1146154		49	1431900
4	14		4	638526		29	684957
15	73		14	1783936		161	1902380
8	38		12	941340		48	474018
6	15		8	983502		54	912150
5	84		5	435682		94	1113298
8	26		3	894348		95	921128
11	35		11	3698487		76	837672
13	82		10	1402415		60	1154577
8	54		13	1856026		54	901320
13	39		7	1004134		10	1168298
2	8		114	4812325		53	862379
4	26		7	1717680		23	1073358
11	33		11	1012680		114	1297010
6	147		5	1324074		55	545259
1	11		1	739266		115	1575504
9	96		3	723945		232	1772225
7	89		5	1335201		37	1150398
3	61		10	945387		164	893146
35	242		63	3935300		302	781284
3	17		2	715040		175	2012721
9	245		2	910845		154	1175020
10	27		10	731627		0	1282160
49	6		5	722568		257	3771018
3	52		3	1125772		32	633006
30	31		4	955004		122	796840
7	81		0	1971816		73	1342880
6	30		4	1354752		11	1049563
6	0		4	419224		47	806760
18	140		5	964815		85	910845
5	32		6	863692		27	1868178
1	16		5	627446		0	1385890
3	20		0	1370460		101	861512
6	42		13	1127945		9	979032
9	82		9	2348496		16	748482
9	186		30	1321902		67	1198185
2	8		5	748483		196	874008
12	125		11	1419815		57	1733865
6	166		13	1744512		59	411864
7	72		1	505362		15	1199715
32	77		9	2613536		32	1050448
8	43		4	792783		89	1238367
8	25		17	1135105		135	1243671
1	49		12	1259412		200	1005786
9	61		21	1872675		12	1000930
6	144		5	953097		113	1548180
30	18		3	616772		27	827664
1	9		7	948651		0	1289968
15	128		3	743763		26	792356
14	0		4	654975		51	700406
8	67		11	1012179		54	782775
6	79		3	1157957		0	1275862
13	42		1	716845		23	1044297
5	55		7	879900		49	882576
4	37		5	1560540		115	826838
12	0		4	1224654		82	897598
3	50		10	1568819		53	2527068
3	0		0	770232		25	1184134
6	134		8	565482		217	669963
7	21		1	899772		95	1678712
3	8		11	870694		166	891218
12	95		1	621312		79	3381475
11	88		6	921496		44	1028096
2	128		5	1401686		197	3038516
1	76		17	1917651		19	881888
14	121		20	991048		100	3182172
17	90		6	1843988		59	742270
6	55		7	3021050		39	990902
4	27		4	589248		6	572058
5	42		3	1003356		20	919168
4	60		7	1026277		257	1074275
3	0		4	1091993		100	1449000
13	63		9	1693602		14	1971816
5	85		1	614800		162	1445220
3	56		4	1008594		72	4618650
6	123		19	1510126		14	1316703
2	7		6	1340164		25	667870
4	32		11	672441		42	1192366
10	85		20	1387260		97	1274286
5	26		14	1700270		42	1141257
6	67		6	884744		5	777329
4	50		2	923832		118	2121704
4	21		1	709385		15	609168
8	24		12	998842		75	1659213
10	24		1	666110		8	379680
7	48		5	680340		236	1095160
4	47		15	1338726		15	805230
11	73		8	1127049		49	987075
2	11		7	932480		40	1015056
22	107		3	964288		207	1771101
4	109		2	646908		140	2131296
5	78		9	1366124		177	808450
6	25		15	1907360		77	1418400
4	18		1	1071306		23	1098920
6	6		4	1181632		26	979566
6	36		4	872360		29	1061775
2	21		11	1046089		0	1328298
6	22		14	1731558		27	1298632
9	43		6	2097102		17	814492
3	125		3	787248		59	758108
10	27		9	1501920		5	809515
4	91		0	269280		159	1100736
16	61		10	926100		89	2149358
1	43		2	1506484		47	792783
1	16		16	1462005		76	2842620
1	4		8	1003290		69	987648
38	212		0	532475		125	4242796
4	88		13	1141257		0	524706
0	99		10	1337752		39	787351
11	22		13	1546380		20	868800
11	62		19	1351386		215	494615
7	9		10	1186220		20	1035138
4	12		3	1318638		47	1018534
7	44		2	879244		22	1349968
1	21		28	1859490		69	988844
8	35		4	1154570		63	803022
4	29		1	2276628		97	1186920
9	0		33	1287482		40	778716
7	62		31	3064152		27	1493877
0	0		13	1118196		29	1139968
51	41		7	988844		53	1046925
2	0		0	628597		153	2812952
9	194		9	971872		28	611408
19	199		15	890485		2	658374
1	21		2	730800		84	1954372
4	32		7	614732		27	770814
4	9		6	616456		48	1659120
8	43		13	1663695		14	984712
5	54		15	1193641		0	698436
2	4		7	835360		0	718205
12	57		21	2875095		73	1872675
13	127		4	570266		33	585435
6	57		9	719288		184	1010926
18	170		8	950646		12	880509
7	81		2	905678		9	555170
7	196		4	608603		58	690800
2	0		10	1502964		0	614615
5	24		2	1020315		21	923832
7	23		0	1158544		148	748258
4	55		9	1059663		62	419224
2	18		0	980928		21	1160136
7	80		10	655073		45	1736346
8	55		5	1021716		13	1364345
4	42		3	561000		124	1715476
1	33		3	1910832		57	728640
3	23		1	538475		144	832485
9	56		15	1071612		26	1038770
2	0		9	1184484		109	971103
0	0		28	1320921		24	629945
2	10		18	2219244		81	766265
15	90		8	1548180		43	3581674
12	55		2	850790		19	926643
11	65		1	656950		70	587510
3	13		27	1175319		199	1287482
2	63		33	1734750		246	1742744
6	45		5	2218674		117	1568819
1	0		5	4116236		36	1035558
0	32		4	826838		61	921850
8	68		26	1127464		39	776230
4	74		7	1736346		86	1191092
6	36		2	919168		203	2373795
10	24		21	1834188		56	1635840
4	76		15	1044297		18	1843988
34	38		4	630504		11	2457435
5	40		20	1750896		6	584568
7	44		24	1614807		96	1043468
12	103		5	1077993		4	976353
32	239		10	778344		49	1002040
5	74		15	1362546		13	1070368
2	37		3	872592		246	1359099
11	147		22	1916594		53	811134
6	93		8	924035		0	2047383
18	200		8	1091197		101	608940
13	67		11	968670		39	804992
0	50		6	1406565		47	456225
7	33		57	3020038		2	575824
13	119		7	1370940		123	1491875
0	0		14	1169565		1	564596
7	14		3	2410560		112	835360
11	159		30	1348476		40	785876
2	11		8	1674672		67	1546380
7	67		14	2081717		28	1584000
6	81		1	450892		20	1071816
8	44		16	2738133		126	855684
1	68		8	923296		38	1251432
5	53		6	1098900		60	1523385
6	28		0	1162392		2	2118120
11	28		12	1235817		199	1220736
6	12		6	476770		88	2208624
15	24		13	1262877		52	715751
24	266		10	1349968		100	1354752
16	34		6	966839		185	1060070
0	21		7	633006		27	719169
57	38		23	1646085		39	1235817
3	73		6	1492166		55	2178414
5	64		31	1542898		127	1262877
8	52		0	992880		0	1840715
2	14		3	1048047		33	1747390
14	29		17	1171070		55	815232
12	39		6	2617848		116	3479220
4	27		31	1662798		142	666127
11	115		3	1523704		29	1038015
8	88		11	1430856		82	1540993
2	18		8	832896		122	1409634
3	60		7	1256346		38	659583
2	59		5	595218		63	1067805
3	59		0	470529		101	2674637
6	149		0	868248		32	1137449
9	109		4	781284		49	1028160
0	4		6	780600		35	1183060
5	98		31	1471365		36	2018835
21	0		6	1135008		114	983502
1	113		3	637364		53	245740
4	11		10	1235371		72	1614807
12	0		2	1214460		72	1259412
8	0		2	722160		60	1319872
9	0		1	728530		144	1602608
16	57		5	1255662		85	1204676
6	76		3	658385		24	1422630
24	32		3	848736		5	913054
3	21		4	1156590		67	1173744
6	42		9	1200629		3	1160521
16	52		5	1035558		120	1574766
9	64		2	559545		214	3147834
1	8		7	1096242		120	2392990
1	110		4	809331		50	1113600
6	75		2	1345721		141	1451124
15	37		6	1077369		143	605556
9	23		0	252120		88	1338726
1	7		9	1241128		59	1557708
7	28		4	1008590		51	1319850
3	13		13	2453048		31	868248
1	26		2	750922		1	2109156
11	38		8	999440		108	938002
4	54		4	862379		0	555732
11	90		25	1580212		90	945025
4	28		16	2047383		99	1158544
26	129		5	838935		11	906475
1	12		2	2044182		14	1276449
4	29		11	1145012		104	998920
11	53		8	1548152		217	946446
6	43		2	683388		22	870694
8	33		5	635664		64	1105800
5	55		7	1136674		18	855472
5	88		13	1987680		96	953600
1	65		6	1555240		108	1233756
7	49		3	674928		135	2348496
17	43		18	1083350		77	2085696
2	6		22	1659213		76	1371148
2	3		3	819026		202	1918204
3	27		5	1330420		36	1579930
3	29		4	766265		107	493020
6	55		13	1902380		143	964288
2	28		4	920907		15	505362
15	70		8	1088170		63	637289
2	10		6	1122564		38	843752
6	35		5	1484035		98	1212882
5	13		18	1690864		138	1891404
2	0		6	710698		179	1255199
0	29		57	1932173		55	1159808
8	17		4	1695690		5	967416
7	86		12	2392990		23	1345721
13	111		6	1943334		146	2267274
10	67		18	721215		88	2197236
25	15		9	748258		97	2707120
3	45		8	1427475		111	1717680
3	75		3	772260		88	1367674
4	53		9	1750415		29	819024
22	136		4	1127074		17	869265
2	118		3	655690		246	1930500
14	68		28	2336403		84	1157064
5	17		6	960466		148	1766752
2	8		27	3860120		125	967113
25	0		9	1342692		11	875220
7	59		2	894987		24	1233260
2	14		1	1658557		10	563904
6	26		8	1783296		2	2301981
0	3		4	998920		83	1198410
1	97		4	1912630		0	1221372
10	29		4	427458		158	1449168
11	34		4	543582		3	788931
14	100		8	926550		17	2938280
1	19		12	1097280		95	1280856
3	15		34	2101305		29	1169565
6	27		3	1150398		11	717790
2	35		14	1438038		80	792585
11	47		22	1364345		0	677040
7	120		2	1021760		11	1162392
7	49		10	875280		128	2672640
9	42		2	595466		97	866484
4	5		2	874953		7	980928
0	0		6	551274		57	736578
4	31		23	1879927		0	776440
7	49		7	815121		55	1406972
2	53		7	822680		46	1046089
1	27		6	935792		85	1835136
8	113		6	884976		68	909321
8	114		2	1505438		0	435682
17	44		9	1256444		81	1518020
4	84		4	1113723		51	1194841
5	15		5	705642		19	554500
9	42		8	947159		84	1104350
1	35		7	1199188		267	1662798
1	7		1	667575		74	440208
5	16		21	1490300		103	700861
10	35		8	805448		21	1110270
1	23		11	1217592		7	665692
9	23		2	967168		41	1501920
3	0		7	1192366		127	1606792
9	167		11	1082587		84	1684991
6	18		4	814680		93	1536240
10	4		5	1619018		47	828591
8	35		10	1068092		62	1741916
5	121		28	3038516		73	955320
2	0		2	461776		59	1302132
4	27		12	921128		34	2469544
8	28		10	1113194		45	1346458
6	48		3	1408392		30	609440
1	0		8	743862		72	1512930
7	32		4	1014258		43	868725
2	28		12	1872996		2	1963863
3	44		14	1031744		59	1140298
5	103		11	1362592		12	834048
4	63		19	1090108		30	1324185
1	15		27	2290900		81	835050
14	22		3	1312740		211	1094600
5	52		6	1403883		66	609966
3	10		4	1139968		143	1321476
6	87		2	878010		58	592324
5	81		3	1871100		52	687314
8	32		59	2331704		7	1665024
11	72		4	874804		17	1463139
4	15		3	1399221		9	958160
12	34		4	3324222		41	1005137
5	0		25	1852524		37	564900
4	41		1	1171800		11	1153040
3	41		3	1160136		8	410870
2	0		4	684957		76	1258560
2	121		9	1567608		31	938925
1	0		4	673455		60	882522
19	0		26	2057190		17	784242
3	135		15	2842620		6	589248
2	76		2	1629110		42	1027317
1	59		6	1639548		36	635664
2	4		12	1477040		143	1229574
2	55		12	1209926		7	595466
1	16		3	1186920		76	662213
1	22		4	1670004		132	1462005
19	6		15	1863540		25	1799590
11	26		8	1163675		151	1852176
1	19		12	1484352		231	1750896
3	12		1	949110		79	2118160
7	67		7	1728996		82	737854
4	86		18	3181296		40	911436
2	82		17	2544760		75	1325300
1	3		0	593472		56	948498
8	30		3	1067805		18	2119395
7	13		3	1032396		7	858012
9	198		6	1450136		25	2044182
6	6		25	1420601		32	1923220
10	116		2	843540		13	1077993
11	17		3	707948		148	617924
9	49		9	997355		10	1424000
2	16		2	782775		20	1175319
18	147		8	1733865		61	869589
27	20		1	519486		33	742392
7	61		3	1610130		54	1406988
9	123		3	735588		111	1246080
30	0		2	750251		26	1173978
5	38		8	1345428		167	2219244
4	48		3	805675		60	641278
8	112		16	1363752		76	936994
17	213		10	1424952		196	1118196
20	192		9	684759		23	788830
10	82		2	1298632		28	502656
11	59		17	1624194		13	1349952
13	38		9	1002396		24	729960
7	35		18	940576		31	1425792
16	202		7	1922225		122	819564
16	79		8	1623486		54	1021290
8	63		2	1016960		78	881685
10	92		11	1214946		30	1007228
4	119		4	1280664		213	1750245
8	17		12	1046500		28	610142
5	122		8	1038360		61	2482200
5	218		3	522774		80	3036555
9	33		7	1692401		0	709385
14	72		11	2489256		18	1586676
20	35		14	1077808		69	1632540
0	21		7	926643		91	904192
12	262		8	1073358		45	1670163
9	76		1	1025195		281	2729160
3	46		6	1792935		128	1654621
4	29		12	852610		23	1347872
32	166		15	1319850		8	1137960
11	169		0	868289		62	1673952
8	52		11	961582		2	1327842
15	46		23	2852836		18	748432
23	99		6	1675040		24	996632
4	68		6	796547		39	1168336
4	22		20	964915		105	852610
5	29		9	855472		170	1402415
1	15		11	979566		8	2391050
5	151		10	799240		63	884777
3	59		3	2118120		102	2351250
9	179		4	650868		115	2256954
9	118		9	918450		24	1021760
10	110		2	1387684		208	4173927
9	34		6	921375		32	962022
15	166		8	1005048		8	958892
12	136		6	699930		70	1316460
6	94		38	1707057		7	646344
10	54		13	1420287		0	715040
25	204		3	604260		116	699486
3	157		4	1256423		108	752424
13	101		20	3659866		80	798720
5	83		4	764712		22	773356
15	88		5	1645438		3	1152578
7	63		5	1316460		0	655690
105	254		6	793760		12	752712
9	56		3	680256		14	831260
7	124		9	884570		83	1178004
8	78		4	852904		216	895056
5	69		5	957816		68	869352
1	0		6	1259643		74	1506384
11	194		6	1035575		83	1777323
6	39		29	2213468		14	1281690
16	266		10	1592283		91	1676637
2	99		3	682222		73	815295
1	3		11	1859052		58	1365636
1	0		6	1635613		161	1734750
1	12		24	2674637		3	723656
12	100		15	1801160		105	815121
20	280		1	752008		38	1932173
26	257		6	1676637		125	1181632
5	14		11	1656600		16	846462
5	9		3	628736		77	1038360
9	135		5	1113600		18	5072424
3	76		7	1159912		45	1324110
5	157		15	1083878		262	551880
4	238		10	1523385		73	1345986
25	252		6	1239832		0	565600
4	42		17	2656748		48	793600
14	128		6	1008216		88	1533648
3	49		5	1282323		52	1754811
1	8		10	681912		46	1458124
5	27		28	2414313		162	1145745
9	49		8	1272705		57	1122564
4	100		21	1810731		66	1248360
21	48		11	687603		24	1053094
12	186		4	1542980		23	2598123
5	74		1	868896		34	1056825
10	180		4	715751		0	743862
6	40		16	768944		117	1374782
6	61		6	497364		83	565482
5	120		6	1173120		55	2279565
25	254		8	1010600		29	1600380
13	239		7	876363		119	1334003
13	161		9	998361		121	1112181
4	83		7	1431693		73	1099818
0	10		26	3771018		43	517032
12	35		3	958892		11	616456
7	181		5	751530		89	887935
5	210		4	653130		94	658027
24	175		8	881685		75	2088509
4	33		28	4173927		28	1154570
1	54		6	1305940		22	1031591
1	12		2	745450		44	954240
9	149		9	1654621		153	1193641
5	135		12	3182172		186	1833729
18	95		16	1456672		0	2213468
3	0		2	536636		134	1172775
5	73		3	852530		67	1026277
5	75		5	727528		27	750251
6	117		1	555170		8	1003113
8	207		3	824460		99	3203106
6	22		6	2018835		170	1993572
10	165		9	776944		97	1362592
8	143		6	1220738		0	681912
2	0		10	1175020		17	1107440
4	26		9	1406988		2	838992
11	76		23	3203106		16	725200
30	121		12	1384389		12	764000
19	164		2	6431300		67	1171800
3	66		8	802776		89	934752
19	45		9	1101188		26	1135008
0	25		4	911242		163	1190000
14	140		5	1467084		7	894234
15	100		5	846090		72	512113
9	71		7	771270		0	1712568
21	273		0	524706		71	604764
8	133		22	1605744		19	951392
3	0		1	551850		18	483230
4	123		7	1371148		2	1606554
2	116		6	1413414		47	1477040
16	79		12	2117472		85	1910304
10	170		96	7772656		17	657836
2	74		25	2267274		43	1167762
5	61		6	660480		42	1405578
6	76		7	786518		121	850790
15	115		0	2299668		20	814680
1	8		3	1289968		52	957816
8	103		5	1022105		9	1115768
17	58		14	1417680		86	769600
10	102		2	967978		15	1420601
26	83		5	1120512		75	1012680
8	124		12	1122472		60	1077963
1	44		7	1127965		22	1252220
11	16		6	762561		64	964815
7	44		8	728640		8	965800
12	6		10	1494040		206	1783936
8	175		0	606150		156	1890500
13	51		9	2066436		148	1239832
8	41		8	811512		56	832316
6	73		3	869975		2	736000
13	79		5	582610		81	1494839
7	84		4	773562		29	1213872
9	114		12	1747390		4	1505438
7	60		5	2482200		122	1811160
16	61		1	597863		6	2299668
6	27		17	1353460		56	1205776
5	66		5	1417908		31	1973736
4	82		8	1584000		7	1151954
29	138		10	962312		223	3151188
2	17		23	1300926		3	838929
5	8		4	749493		71	988427
2	7		7	1973736		131	1083744
1	77		14	1766752		6	1048047
3	91		19	1366110		2	1377000
0	27		7	946215		119	531394
0	1		4	1212882		61	1381908
1	1		7	2280864		26	1172732
10	93		7	1039550		99	1228664
16	145		20	1514375		54	1330150
9	90		38	1531780		74	1896321
11	76		7	913054		85	1127074
6	92		4	1061775		57	1790148
12	163		5	1165824		100	1031884
3	12		4	670615		0	223080
1	76		1	544580		73	1107288
0	104		2	1261495		0	1197429
0	0		0	89100		95	778960
1	60		16	2391050		0	593068
17	19		0	1890500		35	832896
13	59		4	1311234		218	1807808
8	80		1	203061		19	716845
9	127		8	882522		65	929856
4	54		19	1027317		73	1215825
5	27		23	1351380		18	1262844
5	95		4	1147200		75	1134254
10	83		5	951552		32	740678
7	60		0	554500		91	1201626
4	119		5	947529		20	1250308
1	8		1	648900		152	924025
9	98		6	900015		49	1130382
8	66		3	1299432		5	787248
16	17		9	802978		0	89100
11	137		6	1381908		127	964915
5	35		1	819564		9	907800
5	34		13	2228969		5	1106280
6	55		3	828591		20	1335092
3	61		1	955210		7	559116
10	117		26	1104350		228	2216522
26	84		12	2351250		103	252120
6	56		8	986284		37	1083878
18	54		4	1715294		17	606104
7	78		19	5072424		28	1479936
11	23		28	1712568		10	899745
6	119		8	1579930		48	1437943
7	56		8	1172732		104	1433250
0	7		24	1497020		79	839715
13	6		5	1319760		160	1863540
4	10		22	1574614		0	989344
21	35		8	858780		276	4452525
28	197		4	722400		16	1668688
12	121		7	1143320		17	1108402
15	23		5	953600		2	496640
33	132		12	1728864		77	1006992
11	46		10	1584168		122	887334
7	48		11	555732		10	945266
1	0		11	634728		9	1372875
9	148		3	736000		42	1398348
7	140		13	1299206		76	799533
9	12		3	1000930		217	1907360
15	201		14	1021078		99	1635613
9	99		4	1721760		129	1127464
2	191		25	1560966		15	588512
4	57		9	1542784		52	1502222
4	5		7	1409676		123	1007064
6	105		2	831260		50	942872
22	75		7	2334816		145	2252336
5	34		8	741707		191	6431300
31	147		1	811580		128	1943334
16	92		13	954240		2	1662080
5	0		3	1113600		21	661788
3	76		9	1173978		6	760833
12	51		12	1367305		3	1129791
20	122		5	1199715		18	673455
2	119		18	1993572		31	1178744
3	8		3	1151954		0	1120512
0	86		1	502590		93	1375699
40	50		2	938925		0	693504
13	40		10	1263168		41	2913852
6	77		2	459170		127	1741104
5	24		8	2194255		50	1015056
8	100		9	1460864		22	1059663
26	56		3	1018534		123	1781324
5	158		12	917800		48	1522920
2	47		16	1329320		86	1241128
12	155		22	1250010		167	1077808
9	23		14	2054360		63	623445
5	89		5	1110270		67	883614
9	31		4	1005137		44	768944
5	28		15	1675527		81	1437355
2	51		9	1098920		81	1477503
21	38		0	279359		114	1125275
9	60		10	1050448		11	1497519
22	119		8	474453		76	1360724
5	121		7	774390		86	974506
2	33		7	2672325		19	2142168
2	15		5	979032		158	761932
6	26		2	1143100		93	1666370
0	56		1	1494839		8	1658557
18	36		2	836073		59	946215
1	76		19	1288644		283	2101305
1	0		11	1100736		33	1007170
4	120		32	2525418		26	1184484
12	136		2	584568		83	652432
16	132		11	1175790		86	545100
3	16		4	589696		12	1731558
2	27		2	1304112		85	964080
37	223		6	379680		93	997355
25	104		5	1099825		280	2331182
3	33		10	1011403		24	1189578
7	69		3	1016421		10	1157957
10	115		6	2213085		66	1302664
12	0		18	1449000		11	1481205
4	9		4	1035138		125	1503684
3	108		10	778960		11	1156590
5	192		5	914126		7	786370
2	136		3	808450		144	1174168
9	17		5	726652		51	569925
3	42		7	1162483		36	638526
15	115		3	917648		0	905027
9	97		9	1341826		68	983920
7	79		8	1526184		54	1520475
8	64		18	2028888		26	1046500
1	31		5	1435293		13	905678
6	7		8	1445585		141	2170000
5	17		14	900280		22	1287200
3	70		2	747240		68	761888
1	9		2	658374		3	530104
17	212		6	1058661		18	806344
10	65		11	617400		46	1312278
6	26		5	1923220		266	1497020
3	46		3	546264		26	1285818
7	115		18	2377368		36	803607
5	15		3	1584170		171	2960361
0	52		6	1431900		35	2208801
6	26		4	550088		7	785169
8	85		6	1157138		90	699930
9	41		7	904192		111	1498427
3	47		13	800625		82	1069283
1	22		7	987075		266	1307219
5	44		5	1346458		178	1844976
23	37		6	1007064		26	616272
0	0		3	1503684		98	1490750
1	128		6	857584		7	856633
9	13		8	845823		40	941985
12	102		9	1538670		36	1592544
17	52		2	967005		18	666110
8	152		4	718725		82	955004
18	153		8	1662080		19	1074010
20	218		1	1275868		93	1619018
4	82		13	903168		24	1333917
12	120		5	733798		24	606150
16	164		3	643059		82	1438038
18	119		16	2705847		60	945387
1	81		5	1101886		91	1384350
5	62		6	1420076		86	1584170
8	8		1	2109156		0	1413918
14	206		10	819795		43	1476537
7	32		11	3011428		23	884976
10	154		2	809515		10	654975
11	4		25	1406972		62	1256346
96	265		7	1345500		66	1728864
2	6		6	874706		26	900015
1	57		1	961494		32	1300926
6	68		5	909321		34	1235430
5	49		15	2323191		9	762561
5	3		4	990902		110	1032920
6	128		7	1140298		22	2453048
20	177		5	834000		13	998361
0	7		3	1154577		78	1319969
3	24		8	1289040		68	920907
6	119		4	887935		239	1856026
2	236		4	931914		77	743763
15	61		6	1334003		135	677824
9	20		3	821964		54	459170
1	63		1	575824		59	914368
0	36		4	1078690		0	1450136
5	3		5	753423		84	593484
1	122		0	826084		37	2121888
2	0		4	1149540		23	819000
4	92		2	1074010		23	809410
15	98		15	807682		66	1584168
3	61		4	1107440		131	782250
13	156		37	3151188		118	824200
15	170		8	908844		97	562093
3	39		29	2065768		47	842054
15	155		5	1574766		61	1637151
4	40		17	1028096		22	1024653
17	171		9	1375440		18	874953
5	0		1	865460		128	926332
8	98		3	668935		2	796635
3	37		4	625116		81	914126
12	66		8	1446757		11	753480
9	88		2	545259		9	1197860
10	132		14	742994		22	937764
1	13		21	2589786		7	1218824
9	30		4	2595995		24	827844
4	302		20	1811160		1	728530
4	86		6	957950		61	1316841
0	12		3	1497519		55	1157970
3	57		2	834048		60	927276
2	6		11	1706222		25	964288
2	30		13	760833		3	760984
5	38		2	2067966		36	1871100
9	44		2	896459		2	1526915
8	29		1	882576		14	728893
2	17		7	1319969		80	1329978
5	14		3	880509		81	1126862
9	13		15	2309502		35	1446757
3	24		6	1625958		20	819026
20	9		3	891768		4	804016
10	59		15	1149888		89	1363752
1	40		8	1060240		35	1560540
3	19		4	1157807		124	1272705
23	23		5	993168		2	1217025
6	7		4	1141000		128	1571760
2	54		3	965888		147	1077369
8	60		0	1501159		7	599488
3	3		4	1055000		90	1727484
7	16		12	1016124		16	560772
1	81		12	1286607		63	1340790
18	89		22	1894900		0	637663
8	3		11	1781748		0	868289
8	29		9	1136862		86	1783296
9	8		16	1460460		28	927712
4	110		2	545013		24	1621962
3	20		7	1172864		22	969100
15	68		3	1012356		0	470529
18	18		6	1170675		44	894957
7	164		5	568008		55	1928320
6	106		5	996632		22	901552
3	20		3	590800		2	605304
1	61		6	2088509		0	642827
17	228		7	1533114		3	905945
10	46		12	2057704		121	895097
10	51		8	1381846		91	1588932
4	14		9	788830		73	1012179
10	23		21	1311300		38	1562792
6	22		1	869589		37	1443150
8	0		19	2552480		2	817068
0	55		9	603560		34	875280
0	5		12	751226		76	800088
1	11		6	868362		23	753642
9	56		4	1530121		98	2006394
7	107		2	456225		78	663995
13	13		0	374880		103	1384389
15	202		4	927276		12	648900
10	20		1	644436		89	940576
8	16		7	1429560		7	1125772
6	101		2	725580		24	830250
27	257		20	1625400		21	1244100
11	212		6	1269716		5	753423
30	67		1	1235817		46	1580706
5	14		1	710700		135	1012356
3	21		1	762262		90	1331700
3	18		7	493020		115	1801160
5	87		9	986492		99	879244
1	21		17	1364454		45	796547
9	22		8	1661920		80	1296968
3	5		3	1934592		54	685423
4	71		2	1095160		122	1099825
3	122		8	1507304		43	665826
10	35		16	655200		30	858614
3	55		25	2713000		6	3101548
3	7		4	819024		119	1894900
8	94		2	510921		17	602352
10	65		5	1449168		124	2672325
3	8		6	1004292		88	952600
7	23		11	1401972		68	989440
0	39		7	1722091		48	1137426
8	47		5	874630		38	2014272
9	16		7	1171702		77	1523704
7	42		1	1659088		247	1435929
6	83		5	1230398		0	1091825
15	51		5	1422630		98	1138536
11	163		5	1009506		54	1101821
6	121		6	1159808		52	1019160
3	22		12	946446		56	1266356
4	48		25	827844		25	1420356
19	66		12	1046925		82	1132400
3	71		8	1928320		4	1200118
31	63		20	1535596		25	2026747
23	45		9	645975		33	1468646
10	69		15	1060479		63	445325
2	54		6	1588932		0	565191
21	95		5	1162965		36	1596916
6	50		39	1601888		17	1010625
13	47		1	824787		5	650797
2	116		4	1202880		0	1182522
24	38		0	182160		100	2331704
32	131		16	1918204		61	783992
2	18		6	700861		3	971800
7	12		1	637289		3	870090
3	61		6	1423920		85	945152
3	7		12	815232		15	958100
15	153		3	806344		51	962312
5	18		7	1250394		169	1621620
9	26		5	669963		31	1665180
5	24		1	716850		4	1395581
11	58		3	1098175		140	1261495
3	47		3	956536		81	865460
4	3		1	986886		15	912924
2	14		10	2239640		105	1682100
9	86		24	1729875		128	946858
11	23		20	2008960		88	1077244
9	47		7	1427560		26	721277
5	70		5	2563904		18	1124200
19	153		9	1167936		79	1538976
21	20		5	1479936		113	480116
12	0		12	1297010		46	752500
13	87		0	1182909		13	986886
13	99		2	945266		133	627555
2	13		11	1428712		63	925604
9	13		29	1891404		0	1979040
4	7		19	1569888		122	1417908
5	87		40	650690		125	729167
3	26		3	1100481		53	1872996
1	28		6	1331700		145	1403299
2	33		9	1332365		43	1278046
8	19		8	1520550		163	1678053
7	16		8	1758270		24	1430856
5	8		7	876396		22	908676
6	80		21	632910		42	1182454
6	3		3	1955460		55	1070928
14	15		3	1099818		0	869975
0	0		6	1478012		14	938672
6	15		9	821043		175	819795
5	68		3	1468646		59	780600
2	39		5	1124200		32	1435293
12	53		13	2087401		7	1009506
4	20		1	742392		15	726652
17	14		8	1138722		12	1063127
5	36		11	812595		94	1672608
2	15		5	682660		33	1389395
1	5		14	1319912		55	1091197
8	17		5	1317190		32	1011403
13	48		39	1145745		17	1843716
4	29		9	1250200		119	1492166
12	0		6	547624		38	1535740
5	27		4	610740		11	819672
26	71		5	1168336		87	727528
3	63		2	1161110		273	2875095
12	104		16	1465884		103	1200199
1	37		30	1760620		53	1625958
2	18		2	1133946		213	2008960
8	89		2	1348450		67	1661920
0	0		13	1727484		81	1173120
3	6		11	1985076		107	1574614
16	25		5	1135345		59	1327685
4	7		5	1667500		133	1172864
0	0		14	1204676		24	810540
4	14		2	687225		45	2146590
7	61		6	966120		38	1317190
6	79		3	830250		65	1741704
1	0		1	936994		9	768118
4	18		15	1497222		45	546264
5	68		4	1290366		2	713360
5	21		10	1434648		94	2617848
1	78		8	1251432		19	815826
4	17		7	410870		8	1218752
12	11		17	1612448		50	1423920
18	32		15	1358104		227	1798346
7	10		4	683100		90	738304
1	141		7	759168		33	1856064
6	90		3	445325		93	1716246
1	24		1	965800		145	805675
39	162		6	1198185		88	1293564
8	83		4	541620		81	1934592
7	59		21	776440		24	961494
20	36		102	2130237		89	2843028
7	85		3	817156		68	634728
9	152		13	926695		6	1071420
18	55		7	820116		0	2410560
28	0		13	886192		38	1411680
8	64		2	636398		0	747240
4	17		5	880752		16	896808
15	88		1	480116		18	855893
8	9		7	1580706		74	1508700
0	0		11	817271		61	2821120
3	25		19	4095844		86	1021078
5	36		15	1707264		75	2290616
10	82		5	1063182		3	801204
19	95		11	1384350		50	796280
1	8		1	700448		109	1013039
7	94		11	947024		101	528060
0	31		32	1498530		31	876396
11	49		3	641934		20	3408660
12	19		12	1498427		296	4812325
23	0		12	872235		0	797568
6	9		6	738752		198	1332365
9	32		20	2301981		18	1760620
3	101		3	1666170		0	3469452
5	36		66	773356		180	2239640
3	0		0	513893		3	627446
1	10		10	1111698		10	582610
9	143		9	1904408		31	1088660
8	151		1	873054		119	1055000
8	5		7	1158430		32	852530
5	98		2	666127		66	1548152
1	0		3	875040		34	1799022
9	46		5	723816		0	477792
3	5		8	1049563		82	1427560
12	13		7	831511		19	917800
3	46		11	917589		44	697454
3	76		9	1389824		67	1158430
3	38		6	897598		6	886824
2	5		4	667870		65	1550923
11	0		7	1077963		81	1329320
5	28		7	1013535		150	1523121
2	227		3	1258560		249	2192820
2	20		0	805518		151	845823
16	0		12	1244100		35	857584
0	41		9	1150327		149	1235868
8	55		6	795696		57	722400
11	0		4	642827		33	722160
1	22		15	1159656		43	1055116
5	10		9	1385890		81	4868976
2	9		8	1228540		41	930784
8	43		8	1082250		46	1924109
4	50		5	571256		33	1192968
3	40		18	2131296		26	998842
2	17		8	1197308		17	956536
2	27		5	1177502		34	1495200
2	53		13	474018		67	1216230
5	16		10	1162040		59	1610130
9	58		16	1032116		129	892175
4	9		3	801204		21	2336403
6	5		5	1250676		91	1402092
0	0		0	723656		66	1282323
3	19		20	2170000		121	1107230
4	53		0	255032		9	570266
6	30		1	966591		212	866781
5	0		5	494615		16	1063182
6	30		4	886824		55	1592283
12	42		3	1189578		1	1742532
7	33		1	742270		35	3021050
0	0		20	825978		27	1136448
0	0		2	832832		55	760562
1	13		8	989440		53	1024100
9	55		4	1372875		23	998166
3	81		13	1364451		81	580608
13	204		1	1235868		4	1226468
2	43		1	1742532		43	1050110
6	34		2	696470		16	203061
6	0		1	477792		147	1564800
13	42		11	914368		192	1112800
10	139		6	821178		30	1364454
0	156		6	1032920		36	1435917
28	97		32	2041200		29	881672
13	0		4	1408428		9	1180392
16	8		2	701454		5	917125
4	37		1	975840		12	759534
6	48		0	559116		3	1059744
5	46		4	677350		42	614100
13	22		6	1355750		14	948234
14	12		10	1145214		0	1031392
6	40		0	832485		60	972772
6	35		2	592722		22	1841554
11	23		4	1255380		14	1681440
5	0		6	827905		101	2901126
3	14		5	564900		44	1426390
4	20		12	1678053		0	2644818
14	76		24	964288		41	1250200
5	94		5	888166		76	1156776
7	40		1	650360		0	684634
5	73		4	719169		15	1064768
1	0		15	1571760		118	1096242
9	128		3	831000		99	1424952
10	68		16	1779250		227	1744350
10	5		4	1659120		15	778790
9	116		6	1244100		79	911242
4	68		14	1342352		42	763063
9	172		9	848892		40	1800320
9	103		9	213195		29	653830
13	19		7	974916		38	632910
5	100		4	771750		29	1623486
20	213		13	1284280		32	1388427
20	157		1	661788		164	695267
6	100		4	1498112		78	953097
5	68		6	1596391		68	1408428
5	9		3	815826		124	1339666
2	70		13	1013110		72	1143762
5	5		4	971103		195	1138480
33	161		9	1740525		6	2552480
14	80		9	1142830		11	719318
7	66		8	834342		119	858780
8	12		1	1083744		17	1082587
19	184		8	987651		37	1212276
19	103		10	832316		39	1103360
1	4		10	2355304		38	2319489
2	82		7	2790788		39	1198806
5	53		7	960395		0	732270
4	161		26	1198410		266	1646085
57	66		15	1658322		0	854920
2	24		6	943195		54	730800
6	0		13	1451124		16	1052334
3	40		12	3408660		22	938492
0	14		1	1013022		4	834498
10	113		4	893196		98	2560250
13	25		5	659583		63	1970318
5	94		2	946858		0	1422420
11	122		6	677824		16	881109
3	77		3	940884		0	571320
9	21		6	1234240		30	1004134
7	39		16	1637151		51	1089140
16	152		5	875140		53	819192
20	141		1	858012		29	1005144
4	79		9	1606792		3	1025195
10	90		18	2178414		188	1442132
15	76		5	1167326		113	1138722
2	0		18	2156264		5	1526184
16	93		8	762011		37	891768
20	232		7	962022		3	643059
10	12		4	1555008		76	1035768
3	44		5	593068		18	2790788
4	9		1	1024653		0	461776
10	43		2	646800		154	947529
21	98		9	813280		93	1672437
10	34		14	1750014		118	1341826
0	0		8	1355926		48	2843784
6	103		1	1545726		12	1458100
9	76		5	1243671		76	903898
0	66		13	967518		22	999000
12	18		3	1015056		71	1612448
8	191		7	927712		3	1078690
6	114		16	2960361		17	947159
25	218		2	958160		27	733502
12	39		21	2208801		161	1555008
10	80		3	1248360		54	1836402
31	89		2	611408		27	1161840
14	148		25	1027501		55	3394782
13	145		10	1183060		11	541620
4	17		4	1312278		194	1985076
3	55		4	762480		114	1259643
31	267		7	1143216		56	1991253
10	60		6	1287000		228	1135105
7	82		22	2457435		28	1157807
5	11		5	842054		84	735588
18	55		0	652367		76	1101188
2	213		4	817068		51	1689548
7	113		0	1576228		42	1259622
5	36		7	759534		8	1008590
4	10		2	676776		146	1175790
3	84		5	1377000		228	1145214
12	121		9	1606554		77	968670
0	5		1	988558		36	2097102
9	108		6	805126		0	3184810
10	120		7	1325300		91	944500
9	32		18	2812952		67	1348476
3	0		1	1798346		16	1283040
7	101		1	768250		39	1406565
10	83		3	1007530		28	802216
19	46		6	1079488		30	1484035
4	0		8	732535		7	1114864
3	19		4	894957		30	1159912
5	14		6	864900		25	1023640
14	124		4	1741104		26	958272
17	124		3	1389330		43	738090
14	67		4	1562792		82	1302015
13	72		9	712998		165	2148488
3	37		12	1191762		109	824448
4	46		7	823446		23	1143320
11	48		3	713360		12	1082250
6	31		6	807615		47	998648
7	67		5	1233260		207	2140068
8	36		8	1598366		97	799240
14	125		8	1010625		37	904176
5	13		6	1137426		109	1987680
6	18		11	1328298		51	1016124
15	60		6	1206063		61	1101886
5	31		14	1512930		23	614800
6	148		0	72600		93	2023200
6	91		6	956551		0	831079
9	80		2	895056		9	915543
9	30		8	840664		118	749586
2	81		12	1344525		85	1111698
5	89		28	3147834		90	1541996
12	57		10	1125180		27	875040
4	188		4	545100		72	1601888
69	0		12	1963863		90	1693329
9	71		15	810540		114	1729875
10	38		4	1066224		121	1344525
32	179		16	1307219		79	1161972
7	22		1	717790		24	1351380
8	42		3	834498		117	1148784
16	0		3	1518370		3	1256423
8	50		2	1066165		62	826680
9	41		8	1098804		18	513437
63	47		1	637663		265	7772656
24	143		6	2323552		94	975840
2	58		4	1389395		4	2410947
10	134		5	1138536		12	213195
3	44		1	663995		115	1125180
5	62		3	987772		121	1255662
1	0		10	1366368		141	1916594
8	18		13	1106280		49	837270
3	39		2	602352		74	1494572
3	16		7	893146		55	1777550
9	68		49	1191610		14	614732
3	3		10	699486		24	948651
11	97		3	896808		254	3964390
2	51		3	778790		201	3613005
2	3		9	3381475		156	3144602
10	55		3	782250		83	921496
5	74		20	1586484		80	1787090
5	0		7	805230		48	967168
4	47		5	948234		28	1269716
13	88		8	837270		143	1647425
0	0		5	1281690		57	1286607
5	91		35	1535740		68	1292303
11	83		4	884777		75	2595995
5	122		9	752500		17	1022105
0	0		1	718205		26	504470
11	57		20	943245		45	1341510
11	46		3	1272022		10	1289045
7	0		4	926192		202	1580528
11	47		7	1032510		2	1095042
10	32		13	1852652		178	991048
4	51		65	1073638		35	1209627
5	0		10	883614		35	825978
5	66		37	1384460		8	899772
4	16		5	517032		64	1002396
10	56		2	1143216		25	2228969
4	38		6	863474		15	1250676
8	81		20	1772225		37	654668
13	44		6	802216		23	182160
8	83		0	1280070		26	1471365
1	7		12	2848974		26	884744
14	102		3	894234		51	1416576
7	0		9	926490		15	1586508
3	77		9	580608		40	1300607
127	228		9	648125		50	1299432
2	23		16	915170		35	1355926
8	54		0	797568		38	903168
13	88		8	1278200		289	2115771
2	18		1	948000		26	887568
9	47		9	1336448		70	894348
17	53		8	807742		104	601350
17	30		7	1374782		146	804931
19	57		10	551880		13	834741
15	107		5	682560		32	1014258
10	129		8	1034280		104	1238160
20	48		4	1302132		37	1255380
3	275		15	4009200		109	1152868
2	31		2	1071420		37	1001784
10	31		7	1522920		2	1204342
5	55		17	1204342		18	986284
7	101		2	749586		27	2346726
2	0		4	1316703		184	2318040
24	72		10	695842		131	1171702
2	22		6	729167		201	1125040
7	75		8	1105800		0	999440
18	100		2	1103472		6	1000572
7	18		1	715484		101	822680
14	107		20	2562151		2	1952775
13	76		7	1665024		9	1721760
13	82		6	1205776		14	764712
4	18		0	1238367		0	1639548
4	25		2	917125		152	2194255
7	5		2	651200		13	1127945
8	42		5	1215825		44	1250394
8	30		14	1555346		43	1028398
3	0		13	1533961		0	1531780
7	54		8	753642		245	1555036
5	24		1	564596		59	791882
8	36		7	919664		35	967978
7	55		3	838090		3	1315752
20	180		1	1071816		30	1074450
38	0		5	734616		58	1032510
6	28		15	3613005		17	1095684
12	75		5	1280856		99	573870
15	184		14	1433990		114	1345500
28	67		5	1316841		64	1445585
39	85		11	522554		28	1096161
11	28		9	736840		104	917648
5	71		0	831079		155	2309502
2	61		2	1089140		30	1332000
7	45		10	1416576		161	998634
20	4		3	1289045		0	2905125
6	23		15	1010926		9	723945
9	66		5	1253085		61	1518370
9	22		11	1449243		88	1347672
11	25		2	560772		52	1071306
5	15		16	955320		86	1016421
7	25		5	609168		137	2489256
5	51		15	1347872		35	1656600
18	75		18	1570016		14	636398
5	53		11	1490112		17	1967160
1	1		10	1217025		32	1609461
15	59		7	1008424		5	818571
4	11		20	1559682		20	1675527
3	81		3	723543		19	592722
4	127		6	1247454		12	1198880
11	0		7	1013454		77	991380
10	115		8	983920		57	890485
2	7		11	1668688		47	1060240
6	59		16	1019160		97	1171070
11	23		13	2901126		27	568008
28	214		13	1150694		34	888166
16	171		7	1517893		42	682560
9	54		11	1621620		79	1120080
6	11		4	1018584		67	1136862
9	43		6	1006992		95	3181296
1	59		9	1483488		53	1537380
4	85		9	1011231		72	1852524
19	203		11	1009406		32	1109968
6	99		7	1689548		46	641934
9	4		6	1199561		100	2323191
7	60		31	1564800		113	1008424
1	43		6	1269523		13	1034280
5	58		10	1088660		128	1500400
3	2		1	644140		37	2311293
6	20		13	796635		46	1198086
9	9		0	1198806		29	1073580
11	68		4	606104		72	2290900
9	81		11	703363		82	1508840
5	97		14	2475360		18	759168
10	17		11	1849830		0	734706
8	113		14	1835136		85	1366528
14	48		11	880384		59	953480
7	30		6	835050		28	857712
6	84		10	1161972		66	1267805
7	69		11	1686933		55	824352
14	144		9	939876		12	879900
8	45		2	1339666		43	950646
12	111		51	3109136		157	2218674
20	2		14	1896321		17	772260
6	61		9	1255199		5	1334580
13	77		1	667008		107	1284858
12	2		5	843752		82	745450
3	32		1	674622		6	559545
12	81		11	1000708		30	1199104
7	17		3	2702215		99	1422058
4	82		5	1672608		89	898164
21	116		5	1053094		19	943195
4	36		1	682240		52	802776
6	8		3	763347		18	1434246
12	20		0	566168		32	550088
11	91		2	1167762		58	1280664
1	6		2	1059744		17	768250
8	86		11	1526400		0	1658322
10	109		1	1050110		177	1387260
5	27		7	861512		27	4116236
14	85		9	2359447		179	4623489
4	27		5	778716		105	1269523
[truncated: 179 more rows]

## Sheet: Figure 2c
	RNAP flux/s-DNA	M9-exponential	2xYT-exponential	M9-stationary
	0	0.045928	0.0479388	0.419302
	1.44e-05	0	0	0
	2.592e-05	0	0	0
	4.6656e-05	0	0	0.001221
	8.39808e-05	0	0.000758596	0.00793651
	0.000151165	0.00331439	0	0.0360195
	0.000272098	0.00378788	0.00606877	0.0830281
	0.000489776	0.0104167	0.00303438	0.136752
	0.000881597	0.0175189	0.00455157	0.141026
	0.00158687	0.0340909	0.0212407	0.0897436
	0.00285637	0.0785985	0.071308	0.0396825
	0.00514147	0.138731	0.133513	0.025641
	0.00925465	0.202652	0.231372	0.015873
	0.0166584	0.220644	0.261716	0.00671551
	0.0299851	0.151042	0.12972	0.0018315
	0.0539731	0.0572917	0.0576533	0.001221
	0.0971516	0.0255682	0.0204821	0
	0.174873	0.00899621	0.00834455	0
	0.314771	0.00142045	0.00227579	0
	0.566588	0	0	0
	1.01986	0	0	0
	1.83575	0	0	0
	3.30434	0	0	0
	5.94782	0	0	0
	10.7061	0	0	0
	19.2709	0	0	0
	34.6877	0	0	0
	62.4378	0	0	0
	112.388	0	0	0
	202.298	0	0	0

## Sheet: Figure 2e
		RNAP flux per promoter			Total RNAP flux
	Plasmid copy number	rep1	rep2	rep3	rep1	rep2	rep3
	1	0.052291	0.0610109	0.0550495	0.052291	0.0610109	0.0550495
	2	0.0294175	0.0385804	0.0391684	0.058835	0.0771608	0.0783368
	3.5	0.0232821	0.0267705	0.0221486	0.0818492	0.0943754	0.0754333
	6.5	0.0156238	0.01932	0.0154575	0.0957155	0.118713	0.0948083
	12.5	0.0125432	0.0138001	0.0113802	0.141795	0.156829	0.130123
	24.5	0.00798194	0.00978079	0.0089745	0.181298	0.211144	0.195669
	54	0.00432299	0.00527673	0.0042333	0.20719	0.250167	0.227474

## Sheet: Figure 2f
	Plasmid copy number	rep1	rep2	rep3
	0	0.867	0.8045	0.7628
	1	0.95692	0.751595	0.830528
	2	0.888184	0.889694	1.01637
	3.5	0.903273	0.949104	0.910962
	6.5	1.03657	1.10367	1.03483
	12.5	1.23547	1.30036	1.2431
	24.5	1.78213	1.56806	1.72014
	44.5	1.92511	2.35787	2.21181

## Sheet: Figure 2g
		Transcript copy number			Plasmid copy number
	cell volume	rep1	rep2	rep3	rep1	rep2	rep3
	1.3	37.5506	43.662	44.3676	7.2809	5.86111	6.46486
	1.6	50.2778	60.6639	49.2569	6.52222	8.02521	7.73394
	1.8	57.4732	65.4444	55.4524	9.47321	8.07778	8.13095
	2	58.8889	74.3571	52.6667	8.32222	9.06122	10.0714
	2.2	66.5182	94.3235	68.313	9.51095	11.6863	9.41739
	2.75	80.7838	106.023	77.6962	11.5676	11.2326	14.1646
	3.6	106.354	140.364	135.636	13.6829	17.303	18.7045

## Sheet: Figure 2h
		cell volume	rep1	rep2	rep3
		1.3	0.0184879	0.0250912	0.0193706
		1.6	0.0179119	0.0219225	0.0172796
		1.8	0.0173659	0.0190017	0.0181968
		2	0.0202515	0.0202476	0.0145114
		2.2	0.0203369	0.0186065	0.0157792
		2.75	0.0197091	0.020917	0.0160079
		3.6	0.023316	0.022336	0.0209105

[truncated: 25 more sheets: Figure 3a, Figure 3b, Figure 3e, Figure 3f, Figure S2e, Figure S2f, Figure S2g, Figure S2h, Figure S2i, Figure S3c, Figure S4b, Figure S5a, Figure S6g, Figure S10a, Figure S10b, Figure S11d, Figure S11e, Figure S12c, Figure S12d, Figure S12e …]
